# Supplementary material for: Catalytic activity tunable ceria nanoparticles prevent chemotherapy-induced acute kidney injury without interference with chemotherapeutics
Source: Nat Commun. 2021 Mar 4;12:1436. doi: 10.1038/s41467-021-21714-2 (PMC7933428; doi:10.1038/s41467-021-21714-2)
Supplement: Supplementary file 4 — Source Data [file 41467_2021_21714_MOESM4_ESM.xlsx]

## Sheet: Figure 1c DLS
Catalytic activity tunable ceria nanoparticles prevent chemotherapy-induced acute kidney injury without interference with chemotherapeutics
Qinjie Weng⊥, Heng Sun⊥, Chunyan Fang⊥, Fan Xia, Hongwei Liao, Jiyoung Lee, Jincheng Wang, An Xie, Jiafeng Ren, Xia Guo, Fangyuan Li, Bo Yang and Daishun Ling*
Raw data in graphs and charts
Figure 1c: DLS of CNPs
X Number	Record
0.4	0
0.463	0
0.536	0
0.621	0
0.719	0
0.833	0
0.965	0
1.12	0
1.29	0
1.5	0
1.74	0
2.01	0
2.33	0
2.7	0
3.12	0
3.62	0
4.19	0
4.85	0
5.61	0
6.5	5.17
7.53	18.6
8.72	27.9
10.1	23.9
11.7	14.1
13.5	6.53
15.7	2.51
18.2	0.836
21	0.256
24.4	0.0832
28.2	0.0348
32.7	0.0189
37.8	0.0111
43.8	0.0062
50.7	0.0032
58.8	0.00152
68.1	0.000671
78.8	0.000275
91.3	0.000105
106	3.71e-05
122	1.21e-05
142	3.59e-06
164	9.35e-07
190	1.98e-07
220	2.84e-08
255	1.55e-09
295	0
342	0
396	0
459	0
531	0
615	0
712	0
825	0
955	0
1110	0
1280	0
1480	0
1720	0
1990	6.86e-12
2300	3.46e-11
2670	8.8e-11
3090	1.61e-10
3580	2.46e-10
4150	3.27e-10
4800	3.68e-10
5560	2.78e-10
6440	9.09e-11
7460	0
8630	0

## Sheet: Figure 1d CAT
Figure 1d: CAT of CNPs
pH 6.0					pH 6.6					pH 7.4
	1st	2nd	3rd			1st	2nd	3rd			1st	2nd	3rd
time	ΔO2				time	ΔO2				time	ΔO2
0	0	0	0		0	0	0	0		0	0	0	0
30	0.2	0.1	0.1		30	0.2	0.2	0.3		30	0.2	0.4	0.2
60	0.5	0.3	0.2		60	0.4	0.4	0.5		60	0.5	0.9	0.5
120	0.6	0.4	0.6		120	0.8	0.7	0.9		120	1.1	1.4	1.1
180	0.9	0.5	0.8		180	0.9	0.9	1.1		180	1.5	1.8	1.5
240	1.1	0.8	1		240	1.1	1.1	1.3		240	1.9	2	1.9
300	1.1	0.8	1.1		300	1.1	1.2	1.4		300	2.2	2.3	2.2
360	1.2	0.9	1.1		360	1.2	1.3	1.5		360	2.3	2.4	2.4
420	1.2	0.9	1.1		420	1.2	1.4	1.5		420	2.5	2.5	2.6
480	1.3	0.9	1.2		480	1.3	1.5	1.5		480	2.6	2.6	2.8
540	1.3	0.9	1.2		540	1.3	1.6	1.6		540	2.8	2.7	2.9
600	1.4	0.9	1.2		600	1.3	1.6	1.6		600	2.9	2.8	3
660	1.4	0.9	1.2		660	1.4	1.7	1.7		660	3	2.9	3.1
720	1.4	1	1.2		720	1.4	1.7	1.5		720	3	3	3.2
780	1.4	1	1.3		780	1.4	1.6	1.5		780	3	3	3.3
840	1.4	1	1.3		840	1.4	1.7	1.6		840	3.1	3.1	3.3
900	1.4	1	1.3		900	1.4	1.7	1.5		900	3.1	3.1	3.4

## Sheet: Figure 1e Raman
Figure 1e: CNPs Raman spectra
neutral
Origin		0 min (1st cycle)		45 min (1st cycle)		10 days (1st cycle)		0 min (2nd cycle)		45 min (2nd cycle)
Raman shift (cm-1)	Intensity (a.u.)	Raman shift (cm-1)	Intensity (a.u.)	Raman shift (cm-1)	Intensity (a.u.)	Raman shift (cm-1)	Intensity (a.u.)	Raman shift (cm-1)	Intensity (a.u.)	Raman shift (cm-1)	Intensity (a.u.)
1000	56.1107	1000	46.9763	1000	29.9292	1000	27.7525	1000	-9.96432	1000	2.91875
998.258	55.7534	998.258	16.5023	998.258	12.2546	998.258	-15.8115	998.258	14.8549	998.258	-4.64926
996.514	106.35	996.514	-3.77112	996.514	-34.5447	996.514	13.463	996.514	10.5305	996.514	-2.02092
994.77	97.2009	994.77	26.9196	994.77	-8.52201	994.77	4.86242	994.77	17.8533	994.77	22.4455
993.023	96.7982	993.023	-19.5619	993.023	48.0588	993.023	32.6569	993.023	25.1692	993.023	3.22564
991.279	43.9492	991.279	14.0123	991.279	24.5577	991.279	5.12916	991.279	1.9144	991.279	2.93338
989.533	-4.50523	989.533	18.4663	989.533	5.43186	989.533	8.168	989.533	10.6788	989.533	15.7348
987.787	-4.95331	987.787	-42.5538	987.787	-16.5987	987.787	21.3855	987.787	6.34312	987.787	-4.93069
986.041	-69.4188	986.041	-13.3807	986.041	-22.6249	986.041	-9.03843	986.041	-2.35711	986.041	31.1335
984.295	28.9767	984.295	-10.4028	984.295	-25.7443	984.295	-0.19154	984.295	4.9382	984.295	9.01646
982.547	67.7282	982.547	18.7378	982.547	54	982.547	49.353	982.547	-6.67157	982.547	-2.91618
980.799	88.9963	980.799	-7.37263	980.799	42.1391	980.799	45.0957	980.799	-5.19849	980.799	1.14245
979.051	76.8089	979.051	-1.51209	979.051	46.2632	979.051	35.0249	979.051	-6.63531	979.051	6.65075
977.303	7.94518	977.303	-8.73718	977.303	-32.4239	977.303	-9.90962	977.303	-0.81089	977.303	0.53318
975.555	79.9702	975.555	-40.6579	975.555	58.8507	975.555	7.62614	975.555	-6.61125	975.555	13.298
973.805	-115.214	973.805	11.652	973.805	-56.1088	973.805	-6.79426	973.805	16.6293	973.805	1.37049
972.055	-200.005	972.055	-55.1113	972.055	-50.5267	972.055	55.7297	972.055	6.4667	972.055	11.2228
970.305	18.5562	970.305	10.2232	970.305	-44.9512	970.305	25.3335	970.305	0.6602	970.305	-15.215
968.555	-188.167	968.555	16.0266	968.555	-3.10628	968.555	26.8711	968.555	3.5599	968.555	-1.01274
966.805	-146.75	966.805	-11.5475	966.805	5.34911	966.805	9.54561	966.805	-10.9529	966.805	1.57622
965.053	33.8811	965.053	7.29998	965.053	7.99861	965.053	57.4918	965.053	-6.60668	965.053	-1.63884
963.301	4.14819	963.301	-27.5207	963.301	51.2439	963.301	47.4114	963.301	-2.26505	963.301	9.64684
961.549	72.9793	961.549	44.9435	961.549	32.1285	961.549	56.1786	961.549	-5.17635	961.549	-9.51717
959.797	-126.381	959.797	-63.8033	959.797	-13.0702	959.797	14.2111	959.797	-15.3355	959.797	-17.0784
958.043	107.607	958.043	-36.2952	958.043	33.0398	958.043	9.93474	958.043	-18.2471	958.043	-0.00388
956.289	50.2727	956.289	11.4732	956.289	-28.0775	956.289	31.7335	956.289	-12.4676	956.289	-17.7065
954.537	142.087	954.537	30.2392	954.537	-35.5849	954.537	68.0021	954.537	-5.2447	954.537	2.25565
952.781	-45.5796	952.781	17.1425	952.781	9.04254	952.781	41.987	952.781	-21.1953	952.781	10.6232
951.027	-33.4391	951.027	-7.54279	951.027	17.4505	951.027	40.5909	951.027	6.28944	951.027	-46.1585
949.273	-125.542	949.273	11.1951	949.273	33.0876	949.273	47.8764	949.273	6.26011	949.273	5.6353
947.518	-45.4111	947.518	-29.4055	947.518	16.8835	947.518	46.4737	947.518	0.44092	947.518	45.8283
945.762	88.177	945.762	-0.55587	945.762	-3.65664	945.762	36.3886	945.762	-5.37743	945.762	-35.5169
944.006	-118.211	944.006	-9.33208	944.006	7.62844	944.006	39.3219	944.006	7.60725	944.006	6.11235
942.248	83.259	942.248	42.6239	942.248	47.8278	942.248	52.3728	942.248	3.23244	942.248	4.34216
940.492	17.1325	940.492	2.02134	940.492	28.7303	940.492	29.2733	940.492	4.64053	940.492	-14.775
938.734	154.822	938.734	36.5907	938.734	-22.155	938.734	1.84573	938.734	20.4995	938.734	-0.6417
936.977	195.603	936.977	3.22235	936.977	-5.10649	936.977	23.5568	936.977	-14.2244	936.977	7.70489
935.219	127.986	935.219	-11.3582	935.219	13.3756	935.219	16.362	935.219	-11.3731	935.219	13.1581
933.459	128.277	933.459	-10.0477	933.459	11.6289	933.459	27.9435	933.459	-25.856	933.459	17.1641
931.701	-47.6521	931.701	33.1238	931.701	51.7514	931.701	7.74925	931.701	-20.118	931.701	5.28496
929.941	-51.715	929.941	9.86599	929.941	36.9978	929.941	16.434	929.941	-14.384	929.941	7.8472
928.182	-13.9519	928.182	8.26028	928.182	43.8972	928.182	29.4413	928.182	-10.097	928.182	0.30527
926.42	28.1159	926.42	3.76645	926.42	20.4916	926.42	7.80912	926.42	-1.48433	926.42	12.9679
924.66	155.22	924.66	5.03238	924.66	15.8447	924.66	-0.83276	924.66	2.79549	924.66	6.87099
922.898	119.281	922.898	12.0639	922.898	24.1805	922.898	-12.3581	922.898	-1.58119	922.898	-9.319
921.137	130.91	921.137	-6.87035	921.137	-9.30649	921.137	16.4929	921.137	-13.1663	921.137	-5.31424
919.375	-118.427	919.375	-35.8948	919.375	22.0908	919.375	7.84603	919.375	-6.00618	919.375	-12.8439
917.613	141.083	917.613	7.14944	917.613	24.6456	917.613	39.5552	917.613	6.91496	917.613	14.2204
915.85	106.517	915.85	1.17951	915.85	48.8132	915.85	-8.00384	915.85	11.1839	915.85	38.3901
914.088	-13.0871	914.088	39.8578	914.088	62.8794	914.088	19.3663	914.088	11.1285	914.088	49.5839
912.324	-69.2702	912.324	23.7859	912.324	55.3357	912.324	26.5573	912.324	2.43123	912.324	39.1689
910.561	55.9672	910.561	32.1923	910.561	40.5932	910.561	0.62397	910.561	-6.26241	910.561	15.8
908.795	185.457	908.795	16.1194	908.795	7.14386	908.795	33.7221	908.795	10.9599	908.795	48.5853
907.031	88.8669	907.031	23.0692	907.031	54.301	907.031	26.5032	907.031	5.14616	907.031	-0.6801
905.266	131.887	905.266	18.5019	905.266	46.7585	905.266	3.45673	905.266	13.7238	905.266	46.4835
903.5	-53.876	903.5	77.2257	903.5	89.5662	903.5	13.5048	903.5	16.5432	903.5	4.4352
901.732	30.8254	901.732	10.7943	901.732	17.2973	901.732	-33.9835	901.732	23.6758	901.732	11.3062
899.967	-35.5512	899.967	20.5893	899.967	37.0804	899.967	10.5715	899.967	7.79898	899.967	68.5005
898.199	36.0993	898.199	41.8775	898.199	51.1047	898.199	3.35105	898.199	4.86758	898.199	86.8547
896.434	159.395	896.434	60.2689	896.434	24.8748	896.434	-12.4924	896.434	0.50049	896.434	109.513
894.664	136.091	894.664	61.4115	894.664	80.5623	894.664	-8.21527	894.664	17.6886	894.664	103.423
892.896	53.8409	892.896	-7.84848	892.896	131.908	892.896	-15.4356	892.896	36.3055	892.896	144.742
891.129	39.0953	891.129	0.47104	891.129	56.8427	891.129	-5.42143	891.129	36.2435	891.129	168.808
889.359	-25.907	889.359	21.7066	889.359	85.1943	889.359	-4.03017	889.359	44.7971	889.359	171.326
887.59	87.0905	887.59	52.9734	887.59	76.2066	887.59	27.503	887.59	66.2668	887.59	214.037
885.82	63.6589	885.82	38.2927	885.82	156.201	885.82	-22.7868	885.82	53.2827	885.82	228.025
884.049	117.712	884.049	17.8769	884.049	148.634	884.049	-5.61877	884.049	57.5235	884.049	348.185
882.279	31.0966	882.279	33.3213	882.279	212.789	882.279	-27.1936	882.279	100.494	882.279	425.255
880.508	33.4317	880.508	67.3998	880.508	143.538	880.508	-4.30244	880.508	174.997	880.508	579.733
878.736	-34.5257	878.736	61.3081	878.736	176.117	878.736	-17.2709	878.736	209.319	878.736	737.007
876.965	-79.5499	876.965	115.418	876.965	212.98	876.965	14.2014	876.965	303.831	876.965	984.516
875.191	-31.4085	875.191	102.143	875.191	269.889	875.191	15.5596	875.191	409.766	875.191	1264.87
873.42	69.665	873.42	136.144	873.42	348.258	873.42	-14.608	873.42	502.755	873.42	1696.97
871.646	40.3269	871.646	164.397	871.646	420.86	871.646	11.1017	871.646	495.429	871.646	1977.03
869.873	-89.2822	869.873	159.69	869.873	373.126	869.873	-6.16817	869.873	596.95	869.873	2211.13
868.1	-61.3665	868.1	215.114	868.1	491.5	868.1	-44.9102	868.1	618.244	868.1	2185.96
866.324	-6.27645	866.324	125.932	866.324	446.632	866.324	0.81866	866.324	576.544	866.324	1950.38
864.549	-15.647	864.549	204.226	864.549	556.343	864.549	5.02003	864.549	459.016	864.549	1576.09
862.773	4.99765	862.773	219.521	862.773	518.629	862.773	2.06201	862.773	393.054	862.773	1266.37
860.998	-98.8495	860.998	154.697	860.998	595.365	860.998	-2.32862	860.998	312.819	860.998	1019.73
859.223	44.7249	859.223	202.875	859.223	603.417	859.223	9.01047	859.223	216.892	859.223	837.563
857.445	8.07085	857.445	128.067	857.445	654.358	857.445	-21.1226	857.445	178.203	857.445	728.401
855.67	-58.6428	855.67	187.65	855.67	682.397	855.67	20.2264	855.67	160.976	855.67	639.304
853.893	173.345	853.893	198.613	853.893	900.493	853.893	18.6795	853.893	128.038	853.893	643.139
852.113	29.4517	852.113	216.711	852.113	909.887	852.113	14.2721	852.113	99.4035	852.113	616.969
850.336	146.966	850.336	203.365	850.336	976.406	850.336	-1.56426	850.336	66.4993	850.336	545.104
848.557	190.155	848.557	155.748	848.557	1054.32	848.557	-5.97224	848.557	90.7354	848.557	540.392
846.777	176.179	846.777	109.575	846.777	1023.68	846.777	5.32313	846.777	82.1239	846.777	529.971
844.998	142.192	844.998	117.657	844.998	1044.44	844.998	-0.51945	844.998	62.0993	844.998	532.403
843.219	76.7909	843.219	158.551	843.219	1117.99	843.219	-24.915	843.219	80.6167	843.219	483.459
841.438	-18.5505	841.438	138.074	841.438	1100.19	841.438	-2.22102	841.438	34.9248	841.438	464.5
839.658	78.6554	839.658	138.99	839.658	1102.37	839.658	-5.21675	839.658	39.1801	839.658	444.124
837.877	100.226	837.877	125.643	837.877	1120.22	837.877	-9.64114	837.877	57.6959	837.877	439.445
836.096	121.751	836.096	169.324	836.096	1021.16	836.096	11.5953	836.096	32.0081	836.096	399.125
834.312	134.702	834.312	128.884	834.312	1030.47	834.312	18.5637	834.312	47.6704	834.312	424.391
832.531	73.4875	832.531	138.328	832.531	992.746	832.531	6.99927	832.531	4.90115	832.531	339.918
830.748	126.268	830.748	102.174	830.748	863.855	830.748	35.3275	830.748	19.1422	830.748	373.734
828.965	49.3712	828.965	107.337	828.965	890.275	828.965	9.51245	828.965	14.8622	828.965	273.645
827.182	25.165	827.182	101.097	827.182	861.142	827.182	2.21756	827.182	10.5865	827.182	253.349
825.396	76.4155	825.396	62.1137	825.396	746.6	825.396	23.3952	825.396	19.1283	825.396	221.672
823.611	218.701	823.611	71.5347	823.611	679.077	823.611	-0.98858	823.611	7.74175	823.611	236.981
821.828	44.9539	821.828	41.0955	821.828	600.195	821.828	32.9778	821.828	34.784	821.828	188.247
820.041	221.277	820.041	13.5176	820.041	568.298	820.041	37.0475	820.041	14.868	820.041	177.948
818.256	-2.2145	818.256	71.2804	818.256	536.409	818.256	4.13009	818.256	19.1434	818.256	164.809
816.471	67.2949	816.471	13.8275	816.471	461.869	816.471	-10.2905	816.471	12.0434	816.471	117.548
814.684	111.171	814.684	-10.9032	814.684	408.687	814.684	7.98878	814.684	7.79262	814.684	112.958
812.896	42.7086	812.896	8.43106	812.896	335.626	812.896	-17.8061	812.896	-14.9306	812.896	95.578
811.109	39.6085	811.109	47.6422	811.109	291.013	811.109	20.3501	811.109	4.9887	811.109	92.4156
809.32	15.1896	809.32	27.1648	809.32	259.204	809.32	41.4355	809.32	12.1155	809.32	65.1031
807.533	110.029	807.533	32.2506	807.533	208.937	807.533	12.7955	807.533	6.45874	807.533	63.3684
805.744	136.655	805.744	16.0314	805.744	219.748	805.744	-1.63668	805.744	9.32712	805.744	75.8331
803.955	112.127	803.955	5.4906	803.955	219.191	803.955	12.3253	803.955	12.1968	803.955	57.0593
802.164	123.083	802.164	0.62862	802.164	234.242	802.164	37.6294	802.164	-3.38284	802.164	52.4861
800.375	-15.0144	800.375	8.52743	800.375	164.139	800.375	20.348	800.375	19.359	800.375	53.5901
798.584	66.8279	798.584	-2.02287	798.584	122.437	798.584	11.5807	798.584	12.302	798.584	43.3433
796.793	-83.9994	796.793	34.2267	796.793	82.166	796.793	5.64866	796.793	19.4338	796.793	10.4079
795.002	-47.6234	795.002	-18.8783	795.002	161.012	795.002	-25.8089	795.002	32.2365	795.002	35.6221
793.211	41.1525	793.211	-2.50394	793.211	61.1969	793.211	-18.9823	793.211	22.3544	793.211	12.6246
791.418	144.048	791.418	-13.0691	791.418	64.8831	791.418	-26.3374	791.418	9.6453	791.418	40.6576
789.625	106.585	789.625	17.4535	789.625	85.5621	789.625	3.14492	789.625	-3.05505	789.625	16.2497
787.832	104.52	787.832	-5.87671	787.832	65.142	787.832	1.44253	787.832	-4.41404	787.832	17.3502
786.039	23.1119	786.039	24.6132	786.039	19.2304	786.039	5.39979	786.039	16.8901	786.039	43.9406
784.244	70.5773	784.244	-1.5515	784.244	79.527	784.244	40.4986	784.244	-14.2013	784.244	47.8618
782.451	45.77	782.451	21.8285	782.451	59.0957	782.451	40.1856	782.451	7.10037	782.451	29.1304
780.656	97.3855	780.656	46.6084	780.656	38.6673	780.656	-11.0819	780.656	14.2425	780.656	55.6927
778.861	-6.69595	778.861	7.69818	778.861	62.1003	778.861	11.2426	778.861	-1.2543	778.861	7.25119
777.064	-17.3792	777.064	8.40949	777.064	85.5147	777.064	13.7462	777.064	10.1355	777.064	5.51031
775.27	24.2108	775.27	34.5635	775.27	49.508	775.27	26.1416	775.27	10.2087	775.27	23.567
773.473	27.5954	773.473	4.14568	773.473	58.7545	773.473	14.4882	773.473	-2.44014	773.473	27.4735
771.676	180.777	771.676	-38.988	771.676	-19.6534	771.676	2.83361	771.676	20.258	771.676	25.7214
769.879	34.254	769.879	39.4247	769.879	51.7636	769.879	23.6811	769.879	10.4444	769.879	14.075
768.08	228.288	768.08	-10.7746	768.08	-12.4965	768.08	19.08	768.08	-2.18752	768.08	41.9909
766.281	37.9889	766.281	4.01693	766.281	68.7516	766.281	14.4738	766.281	-11.9857	766.281	9.15216
764.482	86.4049	764.482	-16.5121	764.482	4.49432	764.482	1.38956	764.482	36.1226	764.482	24.3401
762.684	9.10812	762.684	-1.74443	762.684	26.3778	762.684	12.3055	762.684	16.4421	762.684	22.5754
760.885	-68.1857	760.885	44.0601	760.885	15.7735	760.885	16.1513	760.885	20.7691	760.885	12.3391
759.084	16.8291	759.084	6.57868	759.084	-17.4147	759.084	11.5203	759.084	1.10684	759.084	-10.5966
757.285	32.6155	757.285	43.8757	757.285	28.4033	757.285	9.70581	757.285	23.7811	757.285	-6.71895
755.484	-19.3229	755.484	6.39354	755.484	-0.56747	755.484	12.1156	755.484	-8.56204	755.484	25.3625
753.682	-30.354	753.682	-19.795	753.682	-4.1531	753.682	8.87547	753.682	4.23773	753.682	22.1706
751.881	-47.0764	751.881	-13.559	751.881	3.52468	751.881	22.5469	751.881	1.52562	751.881	11.9274
750.078	-6.01562	750.078	-51.0254	750.078	-50.8301	750.078	15.0612	750.078	18.55	750.078	-25.0954
748.275	-134.107	748.275	-8.16275	748.275	65.3318	748.275	10.3891	748.275	17.2496	748.275	-9.96672
746.473	4.09172	746.473	21.9901	746.473	44.7692	746.473	33.8869	746.473	-2.3622	746.473	6.55898
744.67	-62.0381	744.67	-14.0791	744.67	-16.6445	744.67	-1.79038	744.67	20.2914	744.67	10.396
742.865	-22.5409	742.865	16.0447	742.865	23.3426	742.865	-9.29703	742.865	9.14149	742.865	17.0424
741.062	78.8219	741.062	12.3529	741.062	50.6217	741.062	-8.36172	741.062	-7.63224	741.062	20.8654
739.258	-30.9943	739.258	14.2864	739.258	4.68639	739.258	1.00868	739.258	34.7171	739.258	12.0142
737.451	-112.63	737.451	-17.5582	737.451	45.9992	737.451	8.95813	737.451	-0.34264	737.451	14.4185
735.646	61.7484	735.646	-7.1988	735.646	1.45931	735.646	15.4884	735.646	5.4126	735.646	-12.7254
733.84	93.9793	733.84	29.8711	733.84	18.8086	733.84	-20.1871	733.84	12.5736	733.84	-27.2043
732.033	2.42153	732.033	0.82604	732.033	-35.5796	732.033	-3.82916	732.033	22.5453	732.033	-12.1539
730.227	-72.2589	730.227	42.0719	730.227	1.41427	730.227	26.5691	730.227	-8.25294	730.227	12.7239
728.42	-75.2639	728.42	-22.1194	728.42	-5.19647	728.42	-2.08435	728.42	15.7767	728.42	20.7186
726.611	31.3138	726.611	-24.4635	726.611	-31.4921	726.611	-32.1392	726.611	-2.35565	726.611	17.4625
724.805	8.54636	724.805	-15.5835	724.805	-19.8691	724.805	-28.475	724.805	14.6407	724.805	33.8684
722.996	-1.58598	722.996	34.0125	722.996	4.37048	722.996	-3.7568	722.996	0.73381	722.996	6.72312
721.186	-34.1942	721.186	30.2225	721.186	21.5599	721.186	-2.9301	721.186	-10.3565	721.186	-4.97135
719.377	-12.0997	719.377	-5.86678	719.377	-9.00883	719.377	7.71276	719.377	-4.59548	719.377	19.8305
717.566	42.2462	717.566	4.36537	717.566	-18.5309	717.566	-20.9552	717.566	-10.0627	717.566	1.10797
715.756	12.3453	715.756	15.984	715.756	-2.81489	715.756	3.6963	715.756	9.72905	715.756	9.04547
713.945	39.9329	713.945	20.5715	713.945	-39.029	713.945	-15.1586	713.945	16.8881	713.945	4.34751
712.135	-140.082	712.135	11.1211	712.135	-14.9456	712.135	33.2991	712.135	-1.19787	712.135	3.85165
710.322	-39.6196	710.322	25.5015	710.322	-44.172	710.322	18.6305	710.322	0.35482	710.322	4.7501
708.512	22.8897	708.512	-37.2344	708.512	28.9148	708.512	-3.04985	708.512	-0.89578	708.512	-4.17098
706.699	-0.13153	706.699	-6.05741	706.699	-4.5588	706.699	11.7044	706.699	-9.15135	706.699	9.3258
704.885	11.8666	704.885	-32.3464	704.885	-0.21038	704.885	-9.98688	704.885	-4.79251	704.885	1.79223
703.072	-56.0396	703.072	-25.0222	703.072	18.1164	703.072	32.7536	703.072	-25.6475	703.072	5.46016
701.258	35.7094	701.258	-3.70712	701.258	-25.2039	701.258	9.64504	701.258	10.923	701.258	16.1193
699.443	4.17363	699.443	20.3849	699.443	33.6726	699.443	-12.0637	699.443	-1.52397	699.443	-22.2356
697.629	6.20652	697.629	2.46211	697.629	21.1118	697.629	34.8107	697.629	22.4274	697.629	6.60382
695.814	72.5691	695.814	6.92436	695.814	-2.66372	695.814	-30.2961	695.814	11.3842	695.814	-23.3517
693.998	10.1725	693.998	-6.8122	693.998	60.2858	693.998	5.34426	693.998	10.1402	693.998	16.6479
692.182	49.8689	692.182	15.8099	692.182	9.88647	692.182	22.773	692.182	6.09983	692.182	-14.7127
690.365	-85.2849	690.365	16.0344	690.365	-30.7275	690.365	-5.9633	690.365	-27.3031	690.365	0.07728
688.549	-21.8982	688.549	-4.72458	688.549	-30.8078	688.549	5.84399	688.549	2.21985	688.549	-14.507
686.732	-1.91026	686.732	-4.52233	686.732	-14.144	686.732	-11.7172	686.732	-6.00786	686.732	-22.1056
684.914	-5.70567	684.914	1.25879	684.914	5.27952	684.914	-6.92573	684.914	-14.2313	684.914	6.61949
683.096	23.9869	683.096	29.3748	683.096	14.886	683.096	6.23302	683.096	-4.28998	683.096	-7.98554
681.277	13.122	681.277	5.78766	681.277	-21.6304	681.277	-19.7329	681.277	9.83634	681.277	5.33927
679.459	-4.76023	679.459	17.1053	679.459	-16.2697	679.459	-14.9801	679.459	8.59636	679.459	13.0623
677.639	49.9355	677.639	-9.28444	677.639	-22.1076	677.639	-0.47117	677.639	10.1489	677.639	10.9988
675.818	33.386	675.818	-13.3458	675.818	6.91744	675.818	1.45748	675.818	-6.44281	675.818	-17.5911
673.998	33.5462	673.998	-9.0478	673.998	-38.0527	673.998	27.0924	673.998	4.87891	673.998	19.4009
672.178	-52.823	672.178	-13.1363	672.178	29.959	672.178	40.1476	672.178	-15.8893	672.178	-16.1734
670.355	43.5224	670.355	53.8913	670.355	12.836	670.355	-15.1537	670.355	-11.5447	670.355	-19.666
668.535	-83.3259	668.535	7.93168	668.535	16.6019	668.535	-24.429	668.535	2.55684	668.535	-10.6188
666.713	44.9559	666.713	5.19492	666.713	27.305	666.713	-1.65311	666.713	-8.43995	666.713	-2.98179
664.889	-17.7718	664.889	-0.3396	664.889	26.8224	664.889	11.3425	664.889	-11.0704	664.889	-9.29661
663.066	164.684	663.066	-4.49664	663.066	13.7662	663.066	15.9599	663.066	-5.34116	663.066	8.06631
661.242	138.087	661.242	-3.09193	661.242	11.8275	661.242	10.8104	661.242	0.3845	661.242	10.0862
659.42	2.8177	659.42	-14.2398	659.42	-9.64173	659.42	-8.27511	659.42	-9.21249	659.42	-14.3653
657.596	16.5611	657.596	-8.6876	657.596	-10.2498	657.596	-35.7193	657.596	-9.06003	657.596	-16.5415
655.77	-62.9856	655.77	14.9445	655.77	22.5149	655.77	-10.2715	655.77	5.01049	655.77	-8.98609
653.945	119.061	653.945	14.8893	653.945	49.6614	653.945	2.62703	653.945	-5.97593	653.945	13.8616
652.119	-18.9938	652.119	-15.786	652.119	12.763	652.119	4.37474	652.119	-8.61082	652.119	7.46891
650.293	105.856	650.293	-7.5168	650.293	12.0104	650.293	18.6262	650.293	-14.0278	650.293	21.9304
648.467	1.1549	648.467	27.1532	648.467	11.2219	648.467	17.5607	648.467	5.58644	648.467	-45.6715
646.639	114.746	646.639	14.5253	646.639	21.5202	646.639	31.7735	646.639	11.2873	646.639	-13.1573
644.812	153.163	644.812	29.6822	644.812	1.19796	644.812	8.43935	644.812	-5.25508	644.812	12.3796
642.984	31.7344	642.984	7.30022	642.984	-24.7089	642.984	12.8929	642.984	15.7271	642.984	-2.40703
641.156	46.4624	641.156	-17.8658	641.156	-3.40704	641.156	31.2227	641.156	11.6909	641.156	-3.30739
639.326	-52.7328	639.326	19.4669	639.326	-47.4303	639.326	6.47305	639.326	-3.45632	639.326	-13.9437
637.498	-67.2437	637.498	-14.0542	637.498	5.72754	637.498	-12.7234	637.498	11.9496	637.498	8.73794
635.668	44.5521	635.668	-17.0322	635.668	6.06964	635.668	24.9915	635.668	-3.1949	635.668	-0.53481
633.838	13.2943	633.838	-10.3103	633.838	2.20917	633.838	14.0982	633.838	39.9566	633.838	-12.5924
632.008	-54.0711	632.008	29.6925	632.008	-5.85108	632.008	47.5976	632.008	10.9324	632.008	-16.3327
630.176	-117.272	630.176	-20.5067	630.176	-31.9801	630.176	26.9645	630.176	-8.36971	630.176	-0.66492
628.344	-62.6054	628.344	26.3824	628.344	11.2077	628.344	39.6123	628.344	12.5542	628.344	-8.59554
626.514	4.44675	626.514	-34.921	626.514	0.259	626.514	50.8546	626.514	1.57475	626.514	1.4896
624.68	32.6409	624.68	-0.55839	624.68	-3.79253	624.68	39.8958	624.68	0.30156	624.68	-7.85303
622.848	-57.0437	622.848	8.82189	622.848	-3.72554	622.848	22.0001	622.848	-34.2348	622.848	-15.8185
621.014	-261.714	621.014	-12.2985	621.014	-0.92787	621.014	53.977	621.014	4.67567	621.014	-4.39802
619.18	39.2603	619.18	-14.0334	619.18	0.44226	619.18	52.6798	619.18	-0.7619	619.18	-5.46418
617.346	-14.4834	617.346	10.5273	617.346	-6.53857	617.346	80.4511	617.346	13.188	617.346	5.91938
615.512	-21.177	615.512	30.905	615.512	21.0555	615.512	102.657	615.512	-14.4077	615.512	2.05316
613.678	27.4498	613.678	11.1138	613.678	31.9842	613.678	58.3973	613.678	-4.62038	613.678	7.86349
611.842	-0.08988	611.842	14.8428	611.842	17.9567	611.842	66.7302	611.842	2.39127	611.842	-0.18323
610.006	-30.4342	610.006	28.2369	610.006	3.89395	610.006	33.5398	610.006	-21.0412	610.006	-2.70679
608.17	-37.2995	608.17	-8.18773	608.17	-35.1015	608.17	75.0433	608.17	6.71163	608.17	36.2514
606.332	78.8778	606.332	25.9151	606.332	8.85003	606.332	94.3861	606.332	2.6422	606.332	4.64972
604.496	31.7952	604.496	37.8608	604.496	11.2624	604.496	34.9044	604.496	9.63094	604.496	11.7598
602.658	-98.2288	602.658	-11.03	602.658	2.57337	602.658	45.9273	602.658	-9.64855	602.658	-6.02881
600.818	28.7984	600.818	-26.7483	600.818	31.155	600.818	26.5297	600.818	13.9145	600.818	-3.09748
598.98	32.7411	598.98	-39.7166	598.98	50.0093	598.98	62.3892	598.98	11.2135	598.98	2.58155
597.143	49.0611	597.143	-16.7864	597.143	24.6141	597.143	121.698	597.143	7.12868	597.143	27.579
595.303	120.572	595.303	24.068	595.303	-10.4781	595.303	74.6389	595.303	-8.00468	595.303	-5.44674
593.463	1.48781	593.463	16.5674	593.463	6.86186	593.463	52.4388	593.463	-16.2323	593.463	22.27
591.621	23.2029	591.621	7.67475	591.621	8.96792	591.621	92.3419	591.621	23.8454	591.621	1.65139
589.781	105.55	589.781	-5.3736	589.781	30.3472	589.781	78.401	589.781	-0.95227	589.781	3.10599
587.939	147.817	587.939	-3.25685	587.939	-14.5432	587.939	65.8321	587.939	10.1245	587.939	29.3741
586.098	-55.4786	586.098	11.2531	586.098	9.50192	586.098	44.9816	586.098	4.64183	586.098	-13.3432
584.256	-7.78356	584.256	18.844	584.256	36.2493	584.256	24.1286	584.256	-0.84266	584.256	15.6434
582.414	52.2424	582.414	-1.15647	582.414	-37.6891	582.414	0.51635	582.414	3.32042	582.414	32.1944
580.57	72.2363	580.57	14.6689	580.57	53.7416	580.57	-7.93869	580.57	-4.92625	580.57	44.5864
578.727	134.88	578.727	-8.1101	578.727	-10.6086	578.727	38.7106	578.727	-2.15102	578.727	17.0007
576.883	67.9575	576.883	-7.47893	576.883	3.54481	576.883	-2.83327	576.883	-24.1763	576.883	14.2078
575.039	25.8024	575.039	30.3167	575.039	-20.9122	575.039	24.4882	575.039	-7.63559	575.039	3.13829
573.193	1.53028	573.193	21.267	573.193	9.6706	573.193	29.7543	573.193	13.0229	573.193	0.31852
571.348	105.228	571.348	5.32138	571.348	-35.5112	571.348	25.3709	571.348	4.76061	571.348	15.3792
569.502	148.272	569.502	27.8975	569.502	-18.7882	569.502	3.08852	569.502	6.13055	569.502	11.1516
567.656	-49.5239	567.656	-14.2179	567.656	43.2846	567.656	4.19446	567.656	17.1256	567.656	16.5418
565.811	117.222	565.811	-37.074	565.811	-6.1287	565.811	49.3039	565.811	18.4822	565.811	6.78437
563.963	161.463	563.963	1.94653	563.963	37.9468	563.963	17.3716	563.963	26.709	563.963	3.89101
562.115	0.78367	562.115	-52.5559	562.115	25.5913	562.115	-0.80776	562.115	7.4309	562.115	9.23311
560.268	62.7928	560.268	30.3971	560.268	47.5605	560.268	30.4921	560.268	36.2635	560.268	21.4303
558.418	31.2934	558.418	37.7171	558.418	10.3876	558.418	9.54818	558.418	8.73775	558.418	10.2452
556.57	95.9053	556.57	-11.3115	556.57	22.6482	556.57	-0.40351	556.57	-0.92023	556.57	3.17401
554.721	40.9575	554.721	4.22108	554.721	22.4983	554.721	11.6138	554.721	-3.71117	554.721	11.1984
552.871	40.9084	552.871	-24.2112	552.871	22.3065	552.871	7.13843	552.871	15.4642	552.871	17.8314
551.02	102.598	551.02	-33.4256	551.02	-21.8578	551.02	2.65446	551.02	8.54227	551.02	-22.2294
549.17	-58.15	549.17	-22.0678	549.17	-9.76969	549.17	-10.0693	549.17	9.85338	549.17	14.5745
547.318	92.6154	547.318	-23.0795	547.318	33.8288	547.318	22.4831	547.318	4.29818	547.318	32.1351
545.467	19.6531	545.467	-6.2744	545.467	-2.19857	545.467	1.51158	545.467	-5.37472	545.467	16.7505
543.615	101.648	543.615	11.8773	543.615	-1.21952	543.615	17.5716	543.615	32.9531	543.615	-2.75466
541.762	46.454	541.762	2.58314	541.762	25.7686	541.762	30.8723	541.762	16.4122	541.762	12.0126
539.91	57.017	539.91	-23.1745	539.91	26.6604	539.91	27.7113	539.91	13.5823	539.91	-15.7334
538.057	36.0176	538.057	-7.82026	538.057	-17.7142	538.057	9.46803	538.057	-4.32632	538.057	-9.21939
536.203	106.775	536.203	-30.8531	536.203	54.3542	536.203	2.18802	536.203	-15.3806	536.203	-2.72152
534.348	-38.9654	534.348	-7.3162	534.348	40.0507	534.348	-3.7268	534.348	-5.88765	534.348	24.3055
532.494	7.02293	532.494	9.34425	532.494	36.6733	532.494	-4.16522	532.494	-7.3599	532.494	2.00802
530.639	5.03382	530.639	-13.7219	530.639	20.9361	530.639	-22.4094	530.639	-10.2055	530.639	9.82796
528.783	22.1577	528.783	-24.4732	528.783	12.0134	528.783	-3.69275	528.783	7.47714	528.783	3.94398
526.926	-10.0264	526.926	19.5054	526.926	-1.04872	526.926	13.6397	526.926	1.88252	526.926	-18.3724
525.07	49.4047	525.07	31.9787	525.07	37.85	525.07	-10.0828	525.07	-7.81854	525.07	-10.5892
523.213	-6.12234	523.213	7.50223	523.213	-19.0531	523.213	-18.7541	523.213	-6.57741	523.213	8.11918
521.355	84.6463	521.355	-6.0375	521.355	0.61431	521.355	-11.0153	521.355	26.1099	521.355	-11.4817
519.498	102.864	519.498	-5.91401	519.498	-3.00331	519.498	-7.38512	519.498	9.56005	519.498	3.09401
517.639	49.9669	517.639	-15.3709	517.639	-31.2572	517.639	-24.2633	517.639	-13.8204	517.639	-20.6202
515.779	-42.5804	515.779	-12.5393	515.779	-45.8658	515.779	6.69032	515.779	11.9984	515.779	14.4243
513.92	64.3247	513.92	9.40267	513.92	22.8341	513.92	32.1622	513.92	2.28076	513.92	-28.4277
512.061	55.0383	512.061	12.199	512.061	20.4475	512.061	86.3017	512.061	-0.60764	512.061	1.11814
510.201	-38.9484	510.201	13.6149	510.201	-46.1456	510.201	43.4659	510.201	14.252	510.201	-3.49664
508.34	-23.71	508.34	-32.7611	508.34	-44.4822	508.34	17.0298	508.34	25.0044	508.34	5.53082
506.479	-4.43042	506.479	4.12497	506.479	11.7427	506.479	30.1855	506.479	0.26266	506.479	4.99117
504.617	-60.2497	504.617	-5.41158	504.617	9.23969	504.617	32.4192	504.617	9.64036	504.617	1.71404
502.756	-30.1456	502.756	-14.9561	502.756	-28.7575	502.756	11.4623	502.756	21.7376	502.756	5.25067
500.893	10.8253	500.893	-17.6878	500.893	1.42445	500.893	17.7909	500.893	21.5506	500.893	-14.4091
499.031	-77.8096	499.031	-29.976	499.031	-50.2404	499.031	30.9372	499.031	4.99823	499.031	12.2927
497.166	-39.6432	497.166	-49.0826	497.166	8.50412	497.166	59.0702	497.166	6.17055	497.166	28.0651
495.303	-46.5232	495.303	-8.22965	495.303	27.6765	495.303	54.4866	495.303	-6.28938	495.303	11.1173
493.439	-68.4273	493.439	2.61779	493.439	5.94189	493.439	74.433	493.439	-13.297	493.439	39.1326
491.574	81.2842	491.574	-19.2409	491.574	52.3	491.574	79.3881	491.574	6.93787	491.574	41.2453
489.709	-16.9656	489.709	-15.2252	489.709	7.3725	489.709	148.35	489.709	1.28505	489.709	33.8183
487.844	18.2202	487.844	-9.86043	487.844	35.9662	487.844	117.895	487.844	5.16199	487.844	37.2811
485.977	125.507	485.977	17.2716	485.977	45.4679	485.977	150.072	485.977	2.22792	485.977	70.6804
484.111	44.899	484.111	18.5236	484.111	14.1244	484.111	223.065	484.111	-7.51176	484.111	53.7103
482.244	-30.2487	482.244	-7.44255	482.244	31.7535	482.244	286.504	482.244	29.0067	482.244	69.3937
480.377	185.679	480.377	-36.1255	480.377	-11.8491	480.377	277.831	480.377	17.8991	480.377	120.43
478.508	65.6074	478.508	-0.89016	478.508	107.73	478.508	326.28	478.508	19.0324	478.508	89.8458
476.641	114.125	476.641	18.0043	476.641	95.3692	476.641	352.965	476.641	-8.38662	476.641	127.25
474.771	-0.49615	474.771	-18.8426	474.771	61.2521	474.771	391.876	474.771	29.4448	474.771	114.343
472.902	140.369	472.902	-2.68502	472.902	127.693	472.902	438.93	472.902	-0.68592	472.902	113.67
471.033	224.08	471.033	-0.12762	471.033	127.525	471.033	471.028	471.033	-10.4267	471.033	136.089
469.162	182.786	469.162	9.21378	469.162	130.061	469.162	562.879	469.162	2.92401	469.162	108.243
467.291	217.525	467.291	6.32344	467.291	143.451	467.291	531.133	467.291	23.0555	467.291	140.154
465.42	131.404	465.42	10.2158	465.42	171.76	465.42	582.223	465.42	14.6679	465.42	172.049
463.549	277.38	463.549	-8.97163	463.549	208.192	463.549	625.158	463.549	-3.21737	463.549	191.714
461.678	210.238	461.678	11.1934	461.678	244.603	461.678	708.79	461.678	19.6101	461.678	207.301
459.805	254.357	459.805	17.7797	459.805	324.399	459.805	719.143	459.805	-5.05296	459.805	198.461
457.932	324.203	457.932	2.65904	457.932	305.153	457.932	805.451	457.932	-1.22511	457.932	250.657
456.059	377.728	456.059	-19.2378	456.059	340.151	456.059	931.053	456.059	17.5145	456.059	247.239
454.184	435.29	454.184	23.9388	454.184	315.487	454.184	1001.03	454.184	11.8447	454.184	212.646
452.311	435.879	452.311	41.3409	452.311	354.535	452.311	1057.44	452.311	38.7022	452.311	252.612
450.436	463.565	450.436	19.4415	450.436	381.372	450.436	1219.52	450.436	33.0292	450.436	310.174
448.561	495.291	448.561	-1.09538	448.561	465.093	448.561	1250.15	448.561	11.1046	448.561	323.013
446.686	426.78	446.686	17.6477	446.686	397.108	446.686	1294.32	446.686	1.37861	446.686	318.247
444.809	281.138	444.809	-4.23525	444.809	429.35	444.809	1200.4	444.809	26.8585	444.809	299.947
442.932	306.108	442.932	26.6797	442.932	407.445	442.932	1176.92	442.932	6.30572	442.932	304.674
441.055	345.946	441.055	11.569	441.055	405.86	441.055	1066.87	441.055	4.70885	441.055	324.291
439.178	243.71	439.178	30.2877	439.178	455.7	439.178	962.312	439.178	17.9956	439.178	311.436
437.299	188.877	437.299	4.36382	437.299	389.208	437.299	845.649	437.299	38.0397	437.299	275.601
435.422	255.759	435.422	46.0636	435.422	324.12	435.422	735.828	435.422	24.2698	435.422	280.361
433.543	68.4681	433.543	28.2613	433.543	302.34	433.543	630.14	433.543	5.10048	433.543	232.402
431.664	117.8	431.664	6.41437	431.664	342.764	431.664	617.786	431.664	6.21603	431.664	248.001
429.783	76.5946	429.783	17.0112	429.783	338.597	429.783	513.578	429.783	12.738	429.783	204.146
427.904	16.4931	427.904	15.4455	427.904	303.386	427.904	459.432	427.904	8.45191	427.904	180.59
426.023	163.087	426.023	21.9883	426.023	349.252	426.023	371.573	426.023	5.52093	426.023	209.729
424.141	200.266	424.141	21.7811	424.141	334.358	424.141	336.444	424.141	24.1984	424.141	205.109
422.26	130.784	422.26	6.72712	422.26	360	422.26	382.358	422.26	23.9708	422.26	166.758
420.379	-19.6209	420.379	20.0265	420.379	347.872	420.379	274.424	420.379	-3.24551	420.379	177.026
418.496	60.8078	418.496	33.3254	418.496	357.369	418.496	248.877	418.496	27.574	418.496	169.761
416.613	42.7475	416.613	31.7845	416.613	304.844	416.613	250.353	416.613	-3.66956	416.613	204.334
414.729	43.6158	414.729	31.6001	414.729	360.269	414.729	246.465	414.729	16.3539	414.729	197.097
412.846	103.824	412.846	17.9375	412.846	344.247	412.846	198.118	412.846	5.3612	412.846	157.524
410.961	80.4722	410.961	43.3807	410.961	359.275	410.961	184.874	410.961	-8.31761	410.961	177.297
409.076	15.3884	409.076	55.3423	409.076	389.161	409.076	133.937	409.076	15.7492	409.076	198.427
407.191	110.703	407.191	39.0121	407.191	382.7	407.191	190.845	407.191	4.77923	407.191	187.23
405.305	-0.06668	405.305	25.3933	405.305	411.307	405.305	185.799	405.305	8.6368	405.305	163.935
403.42	6.40478	403.42	22.5616	403.42	408.977	403.42	104.032	403.42	4.41836	403.42	171.647
401.533	29.0866	401.533	42.6296	401.533	422.853	401.533	150.244	401.533	-5.17752	401.533	163.219
399.646	-53.1854	399.646	39.8154	399.646	434.081	399.646	131.864	399.646	6.7737	399.646	172.317
397.758	-99.0203	397.758	23.5572	397.758	411.715	397.758	97.3818	397.758	-13.5709	397.758	166.629
395.869	-27.735	395.869	38.2607	395.869	388.069	395.869	80.4463	395.869	1.08061	395.869	142.133
393.982	-19.6594	393.982	12.616	393.982	408.881	393.982	109.291	393.982	-4.4433	393.982	121.711
392.092	-61.2559	392.092	24.6499	392.092	437.809	392.092	91.0977	392.092	-4.57846	392.092	143.007
390.203	-0.61245	390.203	21.9005	390.203	439.898	390.203	38.0019	390.203	-0.67265	390.203	128.023
388.314	56.0333	388.314	35.2938	388.314	416.513	388.314	40.081	388.314	8.61546	388.314	114.417
386.424	5.23415	386.424	25.8518	386.424	417.392	386.424	24.7341	386.424	7.15745	386.424	164.001
384.533	60.6588	384.533	12.3979	384.533	458.641	384.533	24.2166	384.533	-9.0687	384.533	111.49
382.641	-6.07587	382.641	12.3969	382.641	438.158	382.641	29.1168	382.641	-2.44584	382.641	96.64
380.75	-27.0624	380.75	1.66697	380.75	463.412	380.75	68.9727	380.75	-11.93	380.75	124.797
378.857	-77.4788	378.857	45.9985	378.857	428.318	378.857	63.2135	378.857	8.13318	378.857	84.507
376.965	-44.5771	376.965	50.0611	376.965	405.397	376.965	52.1365	376.965	5.38073	376.965	111.374
375.072	-63.9342	375.072	19.2517	375.072	382.566	375.072	34.4045	375.072	10.6903	375.072	126.185
373.178	-29.5202	373.178	1.89001	373.178	433.607	373.178	12.7061	373.178	-10.8214	373.178	119.559
371.285	-76.8534	371.285	26.1271	371.285	384.122	371.285	33.9844	371.285	-21.583	371.285	100.901
369.391	-180.366	369.391	-3.26039	369.391	388.378	369.391	32.5097	369.391	-0.14921	369.391	74.2431
367.496	-0.88794	367.496	-11.1679	367.496	337.76	367.496	29.7468	367.496	-2.84313	367.496	57.0175
365.6	110.273	365.6	-8.33018	365.6	381.067	365.6	56.5214	365.6	6.53721	365.6	59.9392
363.705	32.5566	363.705	-41.6519	363.705	382.91	363.705	44.4808	363.705	29.3231	363.705	78.9765
361.809	63.5033	361.809	-15.998	361.809	317.872	361.809	8.38927	361.809	-16.2046	361.809	60.5368
359.912	2.14521	359.912	15.02	359.912	282.422	359.912	32.6329	359.912	6.60044	359.912	31.4326
358.014	-44.3228	358.014	13.9128	358.014	331.437	358.014	12.7385	358.014	-9.41956	358.014	86.7305
356.117	63.2688	356.117	-19.2996	356.117	278.799	356.117	0.94061	356.117	-2.66385	356.117	84.4874
354.219	-59.2231	354.219	9.08473	354.219	309.26	354.219	-17.4853	354.219	-2.589	354.219	71.5814
352.32	-46.4007	352.32	-12.0246	352.32	284.956	352.32	-10.4248	352.32	-14.5415	352.32	42.6706
350.422	-41.4771	350.422	9.70047	350.422	260.772	350.422	-1.9719	350.422	19.0028	350.422	57.9576
348.521	-28.3804	348.521	6.03196	348.521	252.756	348.521	-20.2082	348.521	1.73017	348.521	70.6073
346.621	30.3051	346.621	26.4529	346.621	219.454	346.621	23.1224	346.621	-15.5196	346.621	53.8849
344.721	-60.5922	344.721	60.2533	344.721	206.33	344.721	-25.7327	344.721	-6.01435	344.721	53.2565
342.82	-84.4841	342.82	-8.83154	342.82	175.957	342.82	4.33698	342.82	2.16514	342.82	54.0125
340.92	-0.00119	340.92	-27.0927	340.92	148.388	340.92	-9.63256	340.92	-19.0348	340.92	-11.9808
339.018	23.1741	339.018	-5.24953	339.018	209.104	339.018	-3.49762	339.018	6.53824	339.018	0.90886
337.115	79.8811	337.115	-15.4391	337.115	120.359	337.115	18.7211	337.115	4.07353	337.115	17.8486
335.213	11.2354	335.213	-10.9135	335.213	206.663	335.213	18.2979	335.213	8.30115	335.213	8.1316
333.311	5.51967	333.311	10.9864	333.311	186.279	333.311	4.59266	333.311	5.86989	333.311	1.14065
331.406	-5.34244	331.406	-7.12619	331.406	101.986	331.406	-13.0429	331.406	-21.8955	331.406	3.54611
329.502	15.9932	329.502	17.4851	329.502	117.915	329.502	-10.5943	329.502	13.0683	329.502	-3.33401
327.598	-93.2038	327.598	-16.5711	327.598	127.3	327.598	-18.7504	327.598	5.35435	327.598	21.8524
325.693	-3.49268	325.693	-35.9165	325.693	66.1457	325.693	31.8324	325.693	-14.3387	325.693	-24.9202
323.787	-1.59984	323.787	2.09843	323.787	73.1446	323.787	13.1408	323.787	-3.34382	323.787	20.3666
321.881	60.4569	321.881	-38.5081	321.881	102.935	321.881	1.1895	321.881	-13.6598	321.881	-12.9426
319.975	36.0726	319.975	-28.4354	319.975	63.5653	319.975	10.6308	319.975	8.0253	319.975	20.4427
318.068	-0.08877	318.068	-31.6598	318.068	32.3491	318.068	13.4757	318.068	-0.91945	318.068	24.5644
316.16	-17.3646	316.16	-5.5527	316.16	55.8968	316.16	-0.92285	316.16	8.80418	316.16	-9.87744
314.254	80.0609	314.254	-3.39748	314.254	24.9867	314.254	6.05655	314.254	11.8845	314.254	-0.3051
312.346	157.704	312.346	-3.87386	312.346	2.22838	312.346	26.4158	312.346	1.67185	312.346	15.9796
310.438	67.845	310.438	-6.98207	310.438	27.5393	310.438	22.8813	310.438	-4.5239	310.438	-23.5757
308.527	119.3	308.527	-24.6919	308.527	42.3484	308.527	47.3616	308.527	10.5915	308.527	-5.83798
306.617	200.219	306.617	-31.7218	306.617	-13.1957	306.617	63.9207	306.617	9.75756	306.617	27.9165
304.709	148.324	304.709	-14.7832	304.709	-23.3475	304.709	47.2951	304.709	4.95416	304.709	-23.3921
302.797	7.64757	302.797	-11.1127	302.797	-6.74027	302.797	63.9922	302.797	1.50423	302.797	11.8094
300.887	90.5627	300.887	-22.037	300.887	21.9757	300.887	64.801	300.887	16.6849	300.887	15.1577
Acidic
Origin		0 min (1st cycle)		45 min (1st cycle)		10 days (1st cycle)		0 min (2nd cycle)		45 min (2nd cycle)
Raman shift (cm-1)	Intensity (a.u.)	Raman shift (cm-1)	Intensity (a.u.)	Raman shift (cm-1)	Intensity (a.u.)	Raman shift (cm-1)	Intensity (a.u.)	Raman shift (cm-1)	Intensity (a.u.)	Raman shift (cm-1)	Intensity (a.u.)
1000	56.1107	1000	5.46521	1000	33.4209	1000	-10.3056	1000	14.4126	1000	35.3628
998.258	55.7534	998.258	10.5877	998.258	15.1374	998.258	-52.1306	998.258	-5.44943	998.258	30.0489
996.514	106.35	996.514	-4.68566	996.514	-16.2446	996.514	19.6646	996.514	-12.1951	996.514	18.9152
994.77	97.2009	994.77	12.0786	994.77	6.26444	994.77	43.3746	994.77	-11.658	994.77	10.7023
993.023	96.7982	993.023	17.1865	993.023	22.942	993.023	52.5178	993.023	0.52497	993.023	37.4373
991.279	43.9492	991.279	-2.45454	991.279	-1.13973	991.279	-2.38506	991.279	-20.7738	991.279	8.8548
989.533	-4.50523	989.533	-20.6339	989.533	30.0849	989.533	47.5051	989.533	3.04469	989.533	25.3995
987.787	-4.95331	987.787	23.7459	987.787	7.47085	987.787	39.1814	987.787	22.4872	987.787	111.768
986.041	-69.4188	986.041	18.6518	986.041	11.0478	986.041	59.949	986.041	25.9215	986.041	73.0204
984.295	28.9767	984.295	-9.70847	984.295	42.2518	984.295	73.4357	984.295	-15.7228	984.295	51.7437
982.547	67.7282	982.547	-1.71461	982.547	18.2017	982.547	-22.1125	982.547	24.0613	982.547	88.6326
980.799	88.9963	980.799	4.81884	980.799	56.6603	980.799	62.604	980.799	14.4106	980.799	80.4529
979.051	76.8089	979.051	34.595	979.051	7.91883	979.051	29.5825	979.051	-2.50167	979.051	72.2804
977.303	7.94518	977.303	19.3196	977.303	-8.83855	977.303	60.495	977.303	5.28941	977.303	135.299
975.555	79.9702	975.555	1.14335	975.555	-5.25325	975.555	40.5589	975.555	40.6715	975.555	24.0062
973.805	-115.214	973.805	9.11012	973.805	8.49729	973.805	62.7429	973.805	1.98243	973.805	65.2366
972.055	-200.005	972.055	-11.9642	972.055	1.91915	972.055	23.9437	972.055	30.0894	972.055	4.832
970.305	18.5562	970.305	16.3149	970.305	-1.75155	970.305	14.1891	970.305	-8.58079	970.305	59.1179
968.555	-188.167	968.555	-4.75743	968.555	17.7978	968.555	2.98708	968.555	12.2588	968.555	19.0653
966.805	-146.75	966.805	-18.5695	966.805	-1.82918	966.805	-29.9713	966.805	24.3837	966.805	25.4576
965.053	33.8811	965.053	-9.17152	965.053	-5.49021	965.053	0.90327	965.053	-28.7635	965.053	-1.5045
963.301	4.14819	963.301	-2.68088	963.301	1.00244	963.301	12.9121	963.301	-9.38549	963.301	28.1011
961.549	72.9793	961.549	0.90446	961.549	-18.6005	961.549	7.51806	961.549	1.2846	961.549	24.3541
959.797	-126.381	959.797	-18.7044	959.797	13.9843	959.797	26.7646	959.797	11.949	959.797	42.3533
958.043	107.607	958.043	-19.4689	958.043	0.18827	958.043	27.1665	958.043	12.4651	958.043	32.82
956.289	50.2727	956.289	-15.8898	956.289	-2.00986	956.289	26.1186	956.289	27.4671	956.289	-2.78109
954.537	142.087	954.537	-5.07431	954.537	-9.99937	954.537	9.13585	954.537	23.6321	954.537	-36.9157
952.781	-45.5796	952.781	21.6632	952.781	5.18683	952.781	51.5332	952.781	-3.3685	952.781	57.8479
951.027	-33.4391	951.027	-3.73124	951.027	-37.5396	951.027	15.7333	951.027	1.49061	951.027	77.2901
949.273	-125.542	949.273	9.96144	949.273	9.4904	949.273	46.5265	949.273	-18.2579	949.273	-32.0848
947.518	-45.4111	947.518	-3.84687	947.518	15.9858	947.518	-8.06588	947.518	2.51847	947.518	-28.536
945.762	88.177	945.762	-1.73803	945.762	-13.6862	945.762	-6.21423	945.762	-1.30875	945.762	-64.0441
944.006	-118.211	944.006	6.15258	944.006	14.5105	944.006	7.20608	944.006	7.88192	944.006	42.2078
942.248	83.259	942.248	16.9299	942.248	-6.46615	942.248	17.7298	942.248	1.16243	942.248	19.7252
940.492	17.1325	940.492	21.9164	940.492	-21.6492	940.492	12.3431	940.492	20.4662	940.492	44.9611
938.734	154.822	938.734	-7.78826	938.734	-2.13468	938.734	2.62452	938.734	-13.7154	938.734	99.0985
936.977	195.603	936.977	7.31264	936.977	-12.9715	936.977	-2.7555	936.977	22.9216	936.977	56.4024
935.219	127.986	935.219	2.17947	935.219	-10.7992	935.219	-57.2514	935.219	3.20017	935.219	16.6199
933.459	128.277	933.459	20.156	933.459	4.37381	933.459	-14.9527	933.459	13.818	933.459	-17.3593
931.701	-47.6521	931.701	3.46624	931.701	-3.56234	931.701	2.77571	931.701	-3.00559	931.701	45.4242
929.941	-51.715	929.941	6.99367	929.941	-20.1532	929.941	75.3548	929.941	33.5924	929.941	-20.2963
928.182	-13.9519	928.182	-2.47212	928.182	-7.86846	928.182	35.3232	928.182	26.8742	928.182	48.2437
926.42	28.1159	926.42	21.2531	926.42	0.08488	926.42	8.29837	926.42	23.045	926.42	30.1825
924.66	155.22	924.66	-21.3955	924.66	-20.8163	924.66	10.1351	924.66	37.97	924.66	33.7707
922.898	119.281	922.898	10.9728	922.898	20.3129	922.898	3.31876	922.898	6.73551	922.898	1.30791
921.137	130.91	921.137	41.8822	921.137	0.8642	921.137	-28.0079	921.137	-1.41423	921.137	3.4714
919.375	-118.427	919.375	-7.9538	919.375	7.3754	919.375	-26.1642	919.375	12.0631	919.375	4.19693
917.613	141.083	917.613	-0.118	917.613	16.7682	917.613	-1.26203	917.613	-3.2917	917.613	59.6946
915.85	106.517	915.85	14.9178	915.85	31.9236	915.85	12.1027	915.85	-15.7574	915.85	-5.86331
914.088	-13.0871	914.088	9.77612	914.088	21.1426	914.088	-0.47246	914.088	-5.16936	914.088	49.62
912.324	-69.2702	912.324	21.9189	912.324	-2.59236	912.324	17.205	912.324	15.4954	912.324	-8.6943
910.561	55.9672	910.561	9.57623	910.561	70.1595	910.561	-50.0809	910.561	-8.48708	910.561	10.7784
908.795	185.457	908.795	14.5134	908.795	68.0229	908.795	29.5021	908.795	0.65169	908.795	-15.8165
907.031	88.8669	907.031	-7.89922	907.031	19.8332	907.031	28.4479	907.031	-7.48582	907.031	3.65806
905.266	131.887	905.266	30.1315	905.266	72.3915	905.266	-1.38203	905.266	7.40278	905.266	33.2034
903.5	-53.876	903.5	37.9335	903.5	35.7368	903.5	-32.6372	903.5	30.9152	903.5	52.6696
901.732	30.8254	901.732	18.4052	901.732	43.6871	901.732	22.4168	901.732	19.8994	901.732	56.3139
899.967	-35.5512	899.967	30.5175	899.967	48.7588	899.967	-21.7715	899.967	21.8285	899.967	64.2719
898.199	36.0993	898.199	48.3739	898.199	105.583	898.199	-34.3117	898.199	43.8824	898.199	46.3581
896.434	159.395	896.434	31.7273	896.434	104.892	896.434	27.8857	896.434	-0.18665	896.434	28.4543
894.664	136.091	894.664	20.8364	894.664	160.244	894.664	29.7096	894.664	36.2303	894.664	9.13256
892.896	53.8409	892.896	48.7351	892.896	173.911	892.896	30.093	892.896	12.2948	892.896	64.5209
891.129	39.0953	891.129	19.1722	891.129	170.34	891.129	62.0717	891.129	17.0938	891.129	95.4727
889.359	-25.907	889.359	9.7251	889.359	235.693	889.359	65.3203	889.359	8.96811	889.359	130.725
887.59	87.0905	887.59	72.0572	887.59	326.857	887.59	3.9686	887.59	36.7336	887.59	138.69
885.82	63.6589	885.82	35.3322	885.82	357.702	885.82	84.7274	885.82	7.07855	885.82	120.823
884.049	117.712	884.049	61.7573	884.049	460.277	884.049	47.7935	884.049	27.657	884.049	156.061
882.279	31.0966	882.279	52.3062	882.279	575.714	882.279	62.5159	882.279	36.7487	882.279	192.718
880.508	33.4317	880.508	94.4893	880.508	731.256	880.508	101.614	880.508	31.4947	880.508	268.088
878.736	-34.5257	878.736	86.4683	878.736	999.998	878.736	110.583	878.736	62.0884	878.736	316.184
876.965	-79.5499	876.965	141.524	876.965	1373.26	876.965	129.581	876.965	53.9632	876.965	365.695
875.191	-31.4085	875.191	167.891	875.191	1701.92	875.191	184.401	875.191	55.8742	875.191	343.533
873.42	69.665	873.42	205.707	873.42	2060.51	873.42	187.611	873.42	135.155	873.42	372.963
871.646	40.3269	871.646	287.912	871.646	2522.08	871.646	228.066	871.646	105.531	871.646	413.847
869.873	-89.2822	869.873	262.667	869.873	2755.71	869.873	239.859	869.873	104.563	869.873	322.959
868.1	-61.3665	868.1	287.548	868.1	2675.68	868.1	168.601	868.1	102.164	868.1	373.866
866.324	-6.27645	866.324	243.707	866.324	2383.83	866.324	204.738	866.324	66.8421	866.324	351.751
864.549	-15.647	864.549	215.629	864.549	1946.14	864.549	127.799	864.549	53.0039	864.549	276.699
862.773	4.99765	862.773	183.272	862.773	1621.69	862.773	139.605	862.773	74.9415	862.773	266.073
860.998	-98.8495	860.998	142.347	860.998	1284.52	860.998	117.074	860.998	19.6246	860.998	212.541
859.223	44.7249	859.223	107.162	859.223	1113.41	859.223	90.2622	859.223	44.4195	859.223	143.308
857.445	8.07085	857.445	56.2667	857.445	913.776	857.445	49.168	857.445	69.2031	857.445	181.347
855.67	-58.6428	855.67	66.8603	855.67	751.405	855.67	86.7088	855.67	36.7972	855.67	155.044
853.893	173.345	853.893	71.7335	853.893	650.562	853.893	-30.1077	853.893	35.847	853.893	75.8841
852.113	29.4517	852.113	65.1751	852.113	649.781	852.113	-11.1357	852.113	23.4678	852.113	66.7769
850.336	146.966	850.336	52.9056	850.336	561.865	850.336	39.2497	850.336	6.80846	850.336	71.9588
848.557	190.155	848.557	49.2114	848.557	515.406	848.557	-13.2081	848.557	10.1506	848.557	104.278
846.777	176.179	846.777	39.8081	846.777	487.529	846.777	52.8606	846.777	-3.64167	846.777	50.9211
844.998	142.192	844.998	93.2151	844.998	509.624	844.998	46.1004	844.998	26.8219	844.998	4.72979
843.219	76.7909	843.219	48.13	843.219	466.063	843.219	67.8842	843.219	15.8862	843.219	41.3331
841.438	-18.5505	841.438	34.4552	841.438	456.764	841.438	35.4442	841.438	-17.8711	841.438	60.8045
839.658	78.6554	839.658	37.9031	839.658	457.453	839.658	-6.96767	839.658	19.7061	839.658	17.5058
837.877	100.226	837.877	18.5338	837.877	381.134	837.877	-10.8544	837.877	-14.0361	837.877	65.5006
836.096	121.751	836.096	40.5197	836.096	378.988	836.096	43.7145	836.096	19.246	836.096	-11.9868
834.312	134.702	834.312	33.9889	834.312	348.334	834.312	-10.0685	834.312	-1.65093	834.312	57.3815
832.531	73.4875	832.531	31.7361	832.531	330.518	832.531	-49.5784	832.531	-4.01307	832.531	7.01368
830.748	126.268	830.748	13.814	830.748	324.108	830.748	23.4831	830.748	6.44891	830.748	77.7745
828.965	49.3712	828.965	21.5393	828.965	273.543	828.965	19.5945	828.965	15.4817	828.965	3.21991
827.182	25.165	827.182	33.5336	827.182	278.538	827.182	28.5236	827.182	0.30215	827.182	-5.79213
825.396	76.4155	825.396	4.23687	825.396	259.326	825.396	-13.8021	825.396	3.63845	825.396	-0.55788
823.611	218.701	823.611	16.2315	823.611	181.765	823.611	42.1025	823.611	-7.26002	823.611	31.7196
821.828	44.9539	821.828	22.5284	821.828	138.389	821.828	43.9037	821.828	18.8443	821.828	-5.7464
820.041	221.277	820.041	35.9377	820.041	157.63	820.041	40.0178	820.041	-2.01006	820.041	-33.2278
818.256	-2.2145	818.256	12.3602	818.256	114.276	818.256	30.4418	818.256	-2.94237	818.256	7.57418
816.471	67.2949	816.471	27.1882	816.471	123.553	816.471	-36.0097	816.471	8.92399	816.471	12.8087
814.684	111.171	814.684	24.9508	814.684	111.5	814.684	5.61773	814.684	0.8826	814.684	3.82896
812.896	42.7086	812.896	2.81682	812.896	62.4943	812.896	-3.94215	812.896	14.165	812.896	30.3876
811.109	39.6085	811.109	-2.2542	811.109	112.977	811.109	53.2879	811.109	13.2318	811.109	17.1477
809.32	15.1896	809.32	32.4565	809.32	86.7187	809.32	-35.8329	809.32	-0.48567	809.32	36.5931
807.533	110.029	807.533	6.07792	807.533	70.4102	807.533	-7.02921	807.533	-8.51564	807.533	-40.553
805.744	136.655	805.744	1.01282	805.744	92.4454	805.744	8.98288	805.744	26.058	805.744	-6.90165
803.955	112.127	803.955	4.4686	803.955	27.8693	803.955	-16.182	803.955	0.99165	803.955	12.5383
802.164	123.083	802.164	3.66646	802.164	41.3809	802.164	21.1155	802.164	5.74328	802.164	-0.67074
800.375	-15.0144	800.375	18.4731	800.375	42.1101	800.375	3.05342	800.375	20.4251	800.375	-40.836
798.584	66.8279	798.584	7.73932	798.584	66.9515	798.584	14.7927	798.584	1.05455	798.584	-24.2345
796.793	-83.9994	796.793	19.7038	796.793	30.7907	796.793	6.67007	796.793	10.0591	796.793	6.5419
795.002	-47.6234	795.002	8.97641	795.002	5.98542	795.002	18.4017	795.002	0.62693	795.002	-40.6822
793.211	41.1525	793.211	12.4309	793.211	-3.21986	793.211	28.7098	793.211	16.7164	793.211	34.0288
791.418	144.048	791.418	-16.7115	791.418	38.5957	791.418	-3.50289	791.418	24.296	791.418	-14.5938
789.625	106.585	789.625	12.2542	789.625	56.2981	789.625	-0.27794	789.625	13.4527	789.625	-13.6016
787.832	104.52	787.832	1.54276	787.832	25.8224	787.832	36.9426	787.832	29.5301	787.832	-4.11103
786.039	23.1119	786.039	14.9133	786.039	16.5987	786.039	33.0741	786.039	-9.63268	786.039	13.8718
784.244	70.5773	784.244	-9.95035	784.244	17.2851	784.244	36.2885	784.244	6.44463	784.244	-16.2924
782.451	45.77	782.451	9.08027	782.451	46.275	782.451	2.69378	782.451	4.11201	782.451	0.26736
780.656	97.3855	780.656	-1.61636	780.656	55.432	780.656	-39.3747	780.656	41.4082	780.656	22.4818
778.861	-6.69595	778.861	-13.722	778.861	9.39695	778.861	17.6183	778.861	23.5067	778.861	13.5571
777.064	-17.3792	777.064	9.54321	777.064	-43.6952	777.064	-25.8471	777.064	11.2734	777.064	10.2962
775.27	24.2108	775.27	-6.80055	775.27	-9.08935	775.27	-8.48391	775.27	-6.61072	775.27	-25.4946
773.473	27.5954	773.473	15.0394	773.473	46.701	773.473	-20.8188	773.473	30.6561	773.473	-49.956
771.676	180.777	771.676	11.4261	771.676	16.2313	771.676	-11.9456	771.676	21.2594	771.676	-41.8966
769.879	34.254	769.879	-11.9697	769.879	8.37915	769.879	19.5336	769.879	0.56242	769.879	-8.40564
768.08	228.288	768.08	2.7943	768.08	4.76165	768.08	10.0263	768.08	23.6754	768.08	-37.0958
766.281	37.9889	766.281	-13.5236	766.281	9.61228	766.281	49.9608	766.281	8.64029	766.281	11.9138
764.482	86.4049	764.482	-4.41386	764.482	51.1683	764.482	27.7395	764.482	17.6203	764.482	-45.0164
762.684	9.10812	762.684	27.2815	762.684	17.8678	762.684	1.29218	762.684	11.0666	762.684	-36.9773
760.885	-68.1857	760.885	-4.55542	760.885	12.8039	760.885	-12.44	760.885	4.51708	760.885	-9.18417
759.084	16.8291	759.084	-6.74137	759.084	38.7792	759.084	34.5157	759.084	-24.6064	759.084	17.1842
757.285	32.6155	757.285	13.6466	757.285	33.6931	757.285	2.43938	757.285	12.5933	757.285	20.9603
755.484	-19.3229	755.484	-1.23619	755.484	-5.25147	755.484	39.4934	755.484	4.64115	755.484	-24.6332
753.682	-30.354	753.682	-0.59905	753.682	13.6291	753.682	13.0741	753.682	3.74519	753.682	1.71207
751.881	-47.0764	751.881	4.2668	751.881	12.7519	751.881	-13.3361	751.881	5.66969	751.881	-35.4038
750.078	-6.01562	750.078	14.7693	750.078	58.3776	750.078	34.9696	750.078	27.3276	750.078	-11.8958
748.275	-134.107	748.275	-7.1431	748.275	16.6039	748.275	21.2488	748.275	13.7477	748.275	52.4617
746.473	4.09172	746.473	-7.91278	746.473	21.3292	746.473	-5.14592	746.473	10.037	746.473	12.5325
744.67	-62.0381	744.67	1.17732	744.67	20.4069	744.67	-16.0364	744.67	-0.71317	744.67	-30.1991
742.865	-22.5409	742.865	-12.266	742.865	27.9225	742.865	30.8124	742.865	22.3385	742.865	-39.1174
741.062	78.8219	741.062	-0.36333	741.062	14.305	741.062	17.1002	741.062	18.6317	741.062	-2.99022
739.258	-30.9943	739.258	-5.35498	739.258	7.71955	739.258	0.58042	739.258	-11.8131	739.258	-10.5137
737.451	-112.63	737.451	-8.93631	737.451	8.16078	737.451	41.7608	737.451	33.7424	737.451	46.6909
735.646	61.7484	735.646	19.839	735.646	-22.3606	735.646	30.8668	735.646	-19.1975	735.646	-11.4959
733.84	93.9793	733.84	7.81462	733.84	-10.6868	733.84	-2.52418	733.84	-13.0399	733.84	-2.14889
732.033	2.42153	732.033	0.01415	732.033	5.18633	732.033	-16.2154	732.033	22.6438	732.033	-1.24909
730.227	-72.2589	730.227	-0.75396	730.227	8.38635	730.227	-7.40981	730.227	18.9503	730.227	-29.877
728.42	-75.2639	728.42	-4.33279	728.42	4.54393	728.42	26.6873	728.42	-3.01061	728.42	20.206
726.611	31.3138	726.611	-2.28912	726.611	2.0948	726.611	34.072	726.611	-15.1236	726.611	14.0578
724.805	8.54636	724.805	-17.1044	724.805	-15.8201	724.805	-20.3598	724.805	-4.75432	724.805	-0.52578
722.996	-1.58598	722.996	6.00666	722.996	-0.03487	722.996	-48.0815	722.996	-16.8587	722.996	-22.1285
721.186	-34.1942	721.186	1.02559	721.186	11.5162	721.186	-19.627	721.186	25.8033	721.186	16.6498
719.377	-12.0997	719.377	19.909	719.377	3.39395	719.377	14.4245	719.377	-7.35606	719.377	30.1319
717.566	42.2462	717.566	-1.91484	717.566	10.698	717.566	6.35793	717.566	18.4448	717.566	-1.30594
715.756	12.3453	715.756	14.1536	715.756	3.95237	715.756	30.5633	715.756	33.0101	715.756	31.804
713.945	39.9329	713.945	-4.85425	713.945	-1.40314	713.945	36.5194	713.945	13.9044	713.945	14.3923
712.135	-140.082	712.135	-15.4395	712.135	21.2754	712.135	4.60624	712.135	1.82101	712.135	-24.055
710.322	-39.6196	710.322	-0.783	710.322	-14.9586	710.322	30.1919	710.322	7.97189	710.322	7.6125
708.512	22.8897	708.512	-7.16076	708.512	16.0895	708.512	-21.3331	708.512	-11.1103	708.512	7.01421
706.699	-0.13153	706.699	14.4916	706.699	-14.5538	706.699	-9.77211	706.699	9.05684	706.699	34.4376
704.885	11.8666	704.885	-3.09547	704.885	-31.1888	704.885	21.3974	704.885	-19.8198	704.885	-6.80884
703.072	-56.0396	703.072	3.13578	703.072	-8.6141	703.072	25.934	703.072	-2.45913	703.072	55.6036
701.258	35.7094	701.258	-1.83922	701.258	-21.0764	701.258	2.46089	701.258	35.9003	701.258	5.95127
699.443	4.17363	699.443	-1.21302	699.443	-13.9502	699.443	19.5968	699.443	12.6419	699.443	37.5141
697.629	6.20652	697.629	-3.38779	697.629	16.949	697.629	22.7248	697.629	21.5885	697.629	21.463
695.814	72.5691	695.814	-15.3583	695.814	0.23753	695.814	-42.7192	695.814	-17.0455	695.814	-32.3726
693.998	10.1725	693.998	3.45432	693.998	-6.69111	693.998	-13.0001	693.998	-2.49697	693.998	3.34663
692.182	49.8689	692.182	-2.91962	692.182	-34.6151	692.182	-18.265	692.182	2.25517	692.182	22.2543
690.365	-85.2849	690.365	6.08946	690.365	-6.61146	690.365	11.4278	690.365	-1.38371	690.365	6.18431
688.549	-21.8982	688.549	-24.0512	688.549	-3.80433	688.549	-21.8064	688.549	11.7562	688.549	-8.49065
686.732	-1.91026	686.732	14.3059	686.732	-24.778	686.732	-31.2676	686.732	16.5052	686.732	-6.39755
684.914	-5.70567	684.914	-7.44113	684.914	-1.04689	684.914	-1.60043	684.914	1.69128	684.914	55.7709
683.096	23.9869	683.096	-11.0189	683.096	14.271	683.096	-22.2422	683.096	14.8253	683.096	-45.5483
681.277	13.122	681.277	6.35269	681.277	-2.56115	681.277	-13.5478	681.277	2.81463	681.277	20.7669
679.459	-4.76023	679.459	-0.02334	679.459	-13.8202	679.459	45.4059	679.459	14.5481	679.459	15.8272
677.639	49.9355	677.639	6.16602	677.639	-9.73862	677.639	31.7397	677.639	15.1101	677.639	36.0083
675.818	33.386	675.818	24.9108	675.818	-5.67964	675.818	-5.64941	675.818	-10.8441	675.818	31.0464
673.998	33.5462	673.998	5.97134	673.998	-11.4105	673.998	44.8794	673.998	-33.9939	673.998	-1.83085
672.178	-52.823	672.178	-4.59159	672.178	-17.1595	672.178	34.0022	672.178	-15.2828	672.178	-43.074
670.355	43.5224	670.355	2.97889	670.355	-27.1109	670.355	73.3349	670.355	0.63187	670.355	-13.1814
668.535	-83.3259	668.535	17.5138	668.535	-5.01038	668.535	6.67729	668.535	8.17356	668.535	19.4702
666.713	44.9559	666.713	-5.59659	666.713	-10.8211	666.713	37.6263	666.713	4.56186	666.713	-13.4192
664.889	-17.7718	664.889	13.1104	664.889	1.46603	664.889	-9.48358	664.889	10.7089	664.889	8.04777
663.066	164.684	663.066	2.54612	663.066	3.97256	663.066	6.1205	663.066	-20.7649	663.066	22.5226
661.242	138.087	661.242	12.8789	661.242	-26.9748	661.242	11.9645	661.242	-4.862	661.242	34.1941
659.42	2.8177	659.42	9.27702	659.42	-11.9736	659.42	12.2291	659.42	-2.89247	659.42	63.9483
657.596	16.5611	657.596	-1.28667	657.596	-1.17901	657.596	11.0992	657.596	-17.6293	657.596	15.7107
655.77	-62.9856	655.77	18.7746	655.77	2.62791	655.77	36.4143	655.77	16.36	655.77	59.3524
653.945	119.061	653.945	-2.92515	653.945	-28.3791	653.945	7.43893	653.945	19.7183	653.945	87.6498
652.119	-18.9938	652.119	-6.53074	652.119	-16.2656	652.119	-15.9596	652.119	21.6853	652.119	3.23119
650.293	105.856	650.293	-8.74699	650.293	-13.9173	650.293	32.9761	650.293	-1.38411	650.293	21.7672
648.467	1.1549	648.467	2.94019	648.467	-6.03095	648.467	24.8702	648.467	-10.5357	648.467	-52.8881
646.639	114.746	646.639	-6.23463	646.639	11.5596	646.639	58.4727	646.639	27.5868	646.639	33.7489
644.812	153.163	644.812	8.21911	644.812	9.65992	644.812	-14.9698	644.812	7.31515	644.812	46.6629
642.984	31.7344	642.984	5.98813	642.984	2.1791	642.984	31.1231	642.984	-1.82861	642.984	17.872
641.156	46.4624	641.156	3.75455	641.156	25.2412	641.156	-15.8893	641.156	-17.9133	641.156	-26.2007
639.326	-52.7328	639.326	-12.37	639.326	10.768	639.326	-0.38134	639.326	3.51141	639.326	-9.15256
637.498	-67.2437	637.498	-11.8285	637.498	-9.27586	637.498	15.1122	637.498	-12.5653	637.498	-54.6144
635.668	44.5521	635.668	-4.34941	635.668	20.6415	635.668	-19.3805	635.668	11.6257	635.668	-4.27921
633.838	13.2943	633.838	-14.9204	633.838	4.72024	633.838	-10.8368	633.838	8.04791	633.838	-30.3162
632.008	-54.0711	632.008	2.26061	632.008	20.6961	632.008	-16.1777	632.008	-1.07763	632.008	26.8975
630.176	-117.272	630.176	15.2682	630.176	38.0268	630.176	43.6798	630.176	6.4491	630.176	25.8086
628.344	-62.6054	628.344	-7.79344	628.344	8.17112	628.344	5.03535	628.344	25.0677	628.344	-32.1563
626.514	4.44675	626.514	5.20123	626.514	-0.89567	626.514	28.7967	626.514	-6.23808	626.514	11.1073
624.68	32.6409	624.68	4.32452	624.68	14.9679	624.68	15.1181	624.68	1.28685	624.68	-9.42571
622.848	-57.0437	622.848	-3.48605	622.848	18.3273	622.848	1.4389	622.848	-18.9094	622.848	-14.7209
621.014	-261.714	621.014	10.8718	621.014	5.03361	621.014	-46.8749	621.014	-1.68537	621.014	28.4672
619.18	39.2603	619.18	5.82542	619.18	2.80342	619.18	-25.9109	619.18	-8.01756	619.18	36.99
617.346	-14.4834	617.346	9.08611	617.346	-13.2987	617.346	-49.2778	617.346	-4.6523	617.346	-1.59125
615.512	-21.177	615.512	6.80253	615.512	-0.34251	615.512	-28.3339	615.512	5.63428	615.512	-15.247
613.678	27.4498	613.678	19.7414	613.678	2.89364	613.678	-6.02124	613.678	-20.0726	613.678	-23.3742
611.842	-0.08988	611.842	-1.92633	611.842	39.3152	611.842	50.8733	611.842	22.0426	611.842	30.7629
610.006	-30.4342	610.006	-22.2048	610.006	43.8739	610.006	-20.9316	610.006	0.49596	610.006	37.8199
608.17	-37.2995	608.17	-12.0485	608.17	29.0414	608.17	5.49835	608.17	3.85717	608.17	10.2792
606.332	78.8778	606.332	-7.4327	606.332	-2.40331	606.332	-9.57325	606.332	3.06908	606.332	-7.58086
604.496	31.7952	604.496	-2.82467	604.496	26.974	604.496	56.9231	604.496	-7.39673	604.496	-14.3886
602.658	-98.2288	602.658	-0.98764	602.658	35.5793	602.658	-12.0691	602.658	-15.0923	602.658	3.67323
600.818	28.7984	600.818	11.8987	600.818	13.7546	600.818	59.9157	600.818	18.6715	600.818	12.041
598.98	32.7411	598.98	9.57662	598.98	7.11379	598.98	31.0089	598.98	23.4068	598.98	-14.1491
597.143	49.0611	597.143	1.72594	597.143	3.21446	597.143	-19.9879	597.143	-10.5329	597.143	7.99979
595.303	120.572	595.303	24.2526	595.303	22.7659	595.303	7.7435	595.303	-18.2197	595.303	8.03239
593.463	1.48781	593.463	-19.5004	593.463	21.5764	593.463	-19.7637	593.463	7.22886	593.463	-30.603
591.621	23.2029	591.621	15.432	591.621	28.6434	591.621	23.1268	591.621	-0.4582	591.621	30.1395
589.781	105.55	589.781	-2.09152	589.781	16.3669	589.781	3.89714	589.781	2.89609	589.781	35.6437
587.939	147.817	587.939	-3.0575	587.939	-1.44653	587.939	24.6784	587.939	7.62864	587.939	9.40494
586.098	-55.4786	586.098	16.6589	586.098	12.4457	586.098	-12.4804	586.098	8.2211	586.098	79.7058
584.256	-7.78356	584.256	-9.14051	584.256	12.5195	584.256	24.8296	584.256	-18.7634	584.256	10.6986
582.414	52.2424	582.414	-12.8771	582.414	27.7333	582.414	34.5463	582.414	-3.00239	582.414	40.9618
580.57	72.2363	580.57	1.29915	580.57	12.5962	580.57	35.9858	580.57	8.61678	580.57	24.342
578.727	134.88	578.727	1.68495	578.727	-10.8234	578.727	16.7519	578.727	22.9854	578.727	0.82789
576.883	67.9575	576.883	-2.06729	576.883	-2.57247	576.883	12.6744	576.883	1.53201	576.883	-41.9724
575.039	25.8024	575.039	5.19398	575.039	42.8347	575.039	12.7248	575.039	7.63125	575.039	22.6522
573.193	1.53028	573.193	11.0699	573.193	15.2252	573.193	0.38039	573.193	1.33628	573.193	3.24925
571.348	105.228	571.348	-3.70957	571.348	1.37169	571.348	-20.2222	571.348	-6.33283	571.348	-32.6744
569.502	148.272	569.502	9.0354	569.502	-18.0016	569.502	5.96863	569.502	1.13845	569.502	-5.29061
567.656	-49.5239	567.656	-18.1296	567.656	-22.2534	567.656	-11.8842	567.656	14.1085	567.656	-48.0981
565.811	117.222	565.811	-12.2756	565.811	-10.019	565.811	61.0472	565.811	14.6921	565.811	-35.8779
563.963	161.463	563.963	-14.6803	563.963	0.81155	563.963	-0.82311	563.963	0.14867	563.963	5.20414
562.115	0.78367	562.115	9.0319	562.115	19.8646	562.115	22.569	562.115	0.73407	562.115	-41.7323
560.268	62.7928	560.268	13.4846	560.268	0.40269	560.268	18.4554	560.268	2.69262	560.268	-6.1891
558.418	31.2934	558.418	13.8077	558.418	-3.95636	558.418	8.84403	558.418	15.6428	558.418	-2.27758
556.57	95.9053	556.57	36.1054	556.57	8.15362	556.57	-61.2163	556.57	27.211	556.57	-34.0989
554.721	40.9575	554.721	11.6897	554.721	-1.73906	554.721	23.9555	554.721	-23.0327	554.721	49.4574
552.871	40.9084	552.871	9.25045	552.871	-2.03461	552.871	-10.3812	552.871	-5.97002	552.871	34.0977
551.02	102.598	551.02	-1.42936	551.02	-7.84207	551.02	8.83492	551.02	31.6756	551.02	15.9917
549.17	-58.15	549.17	-16.2271	549.17	-26.016	549.17	15.6831	549.17	11.6575	549.17	10.2356
547.318	92.6154	547.318	7.39695	547.318	-3.03761	547.318	10.176	547.318	8.11388	547.318	3.10259
545.467	19.6531	545.467	-12.8931	545.467	-2.03728	545.467	29.3594	545.467	5.94229	545.467	45.3487
543.615	101.648	543.615	2.47934	543.615	23.6311	543.615	3.27094	543.615	-12.6873	543.615	32.7076
541.762	46.454	541.762	-2.7274	541.762	10.8762	541.762	-0.86942	541.762	-5.25747	541.762	4.9835
539.91	57.017	539.91	30.445	539.91	11.8202	539.91	-6.38453	539.91	13.1328	539.91	-46.0399
538.057	36.0176	538.057	-2.18545	538.057	-0.95919	538.057	16.8803	538.057	8.21518	538.057	-31.2623
536.203	106.775	536.203	6.29862	536.203	1.32269	536.203	59.3117	536.203	21.1098	536.203	-2.79771
534.348	-38.9654	534.348	-1.66361	534.348	7.69531	534.348	-17.4516	534.348	12.0804	534.348	-22.2949
532.494	7.02293	532.494	1.3284	532.494	-7.86011	532.494	-32.5574	532.494	12.639	532.494	-28.0956
530.639	5.03382	530.639	5.68348	530.639	5.32693	530.639	-17.5369	530.639	18.6725	530.639	1.69916
528.783	22.1577	528.783	10.0316	528.783	-28.0458	528.783	48.1178	528.783	-1.30595	528.783	43.7932
526.926	-10.0264	526.926	-23.9436	526.926	-51.8388	526.926	16.5786	526.926	-7.59151	526.926	65.3363
525.07	49.4047	525.07	21.4439	525.07	7.82363	525.07	41.1428	525.07	-1.56365	525.07	3.40746
523.213	-6.12234	523.213	5.25436	523.213	16.8338	523.213	21.9245	523.213	-7.85039	523.213	1.68883
521.355	84.6463	521.355	-5.46201	521.355	-22.0339	521.355	39.6338	521.355	0.90578	521.355	47.8283
519.498	102.864	519.498	19.3676	519.498	-10.3109	519.498	34.0907	519.498	11.0225	519.498	36.523
517.639	49.9669	517.639	-6.39022	517.639	21.8948	517.639	-11.0876	517.639	25.233	517.639	130.465
515.779	-42.5804	515.779	2.02166	515.779	-7.4168	515.779	-28.9172	515.779	9.37213	515.779	128.707
513.92	64.3247	513.92	3.5946	513.92	16.5545	513.92	5.17239	513.92	20.8391	513.92	39.5154
512.061	55.0383	512.061	-24.8848	512.061	-10.03	512.061	-12.6568	512.061	4.98206	512.061	25.4851
510.201	-38.9484	510.201	1.26416	510.201	2.98755	510.201	35.0629	510.201	4.15031	510.201	18.2882
508.34	-23.71	508.34	5.55465	508.34	-12.6795	508.34	15.868	508.34	6.0473	508.34	30.208
506.479	-4.43042	506.479	8.47448	506.479	-1.05106	506.479	52.6375	506.479	-1.61287	506.479	35.2984
504.617	-60.2497	504.617	11.3892	504.617	10.5643	504.617	21.1646	504.617	4.37269	504.617	33.5648
502.756	-30.1456	502.756	-4.79894	502.756	15.3465	502.756	33.3581	502.756	-3.28873	502.756	48.2033
500.893	10.8253	500.893	-3.25298	500.893	-1.7025	500.893	-3.55044	500.893	-0.03813	500.893	8.28605
499.031	-77.8096	499.031	3.74252	499.031	-39.1988	499.031	-6.35665	499.031	11.3882	499.031	12.0205
497.166	-39.6432	497.166	-13.8046	497.166	9.19186	497.166	46.7299	497.166	6.44981	497.166	-18.3192
495.303	-46.5232	495.303	2.72369	495.303	-2.40663	495.303	1.6668	495.303	-12.1178	495.303	31.7639
493.439	-68.4273	493.439	17.8785	493.439	18.6964	493.439	11.1245	493.439	12.9199	493.439	1.44113
491.574	81.2842	491.574	5.7805	491.574	30.2492	491.574	26.028	491.574	12.0623	491.574	18.8146
489.709	-16.9656	489.709	-3.59066	489.709	14.5581	489.709	-16.2713	489.709	4.39303	489.709	41.6326
487.844	18.2202	487.844	0.65502	487.844	7.04209	487.844	-8.17459	487.844	11.7007	487.844	41.3007
485.977	125.507	485.977	4.89646	485.977	13.1384	485.977	-5.52382	485.977	-9.5817	485.977	26.0049
484.111	44.899	484.111	-5.83561	484.111	16.5122	484.111	5.29014	484.111	16.7711	484.111	12.0835
482.244	-30.2487	482.244	-8.40139	482.244	52.5346	482.244	1.13666	482.244	7.73586	482.244	-15.426
480.377	185.679	480.377	1.27355	480.377	34.1349	480.377	18.7493	480.377	1.42214	480.377	-42.9132
478.508	65.6074	478.508	-8.0953	478.508	79.6561	478.508	1.0018	478.508	-2.17151	478.508	-5.10418
476.641	114.125	476.641	12.4474	476.641	97.9703	476.641	15.8914	476.641	-1.68874	476.641	19.1003
474.771	-0.49615	474.771	3.07738	474.771	117.637	474.771	21.2639	474.771	-10.7231	474.771	1.17183
472.902	140.369	472.902	8.65778	472.902	96.5329	472.902	67.4016	472.902	10.138	472.902	7.72283
471.033	224.08	471.033	26.4609	471.033	87.6714	471.033	-15.5374	471.033	22.8346	471.033	-27.8303
469.162	182.786	469.162	-18.2212	469.162	114.131	469.162	10.2226	469.162	38.2386	469.162	12.7063
467.291	217.525	467.291	-4.49522	467.291	109.354	467.291	-3.4033	467.291	18.3279	467.291	2.99714
465.42	131.404	465.42	18.7261	465.42	141.24	465.42	-21.0909	465.42	-12.4366	465.42	72.0431
463.549	277.38	463.549	-6.92265	463.549	205.692	463.549	7.37853	463.549	11.0977	463.549	46.0685
461.678	210.238	461.678	-1.3516	461.678	185.997	461.678	10.0589	461.678	14.2643	461.678	2.48387
459.805	254.357	459.805	15.0691	459.805	213.798	459.805	-3.5334	459.805	-13.7734	459.805	26.7651
457.932	324.203	457.932	7.07064	457.932	240.241	457.932	14.0788	457.932	12.4467	457.932	59.1895
456.059	377.728	456.059	15.3468	456.059	255.836	456.059	22.1973	456.059	-0.66931	456.059	80.7701
454.184	435.29	454.184	10.0644	454.184	290.412	454.184	15.4088	454.184	39.0837	454.184	77.9617
452.311	435.879	452.311	23.758	452.311	333.118	452.311	26.2462	452.311	12.4087	452.311	126.671
450.436	463.565	450.436	6.28409	450.436	359.558	450.436	-11.6883	450.436	10.1314	450.436	68.3446
448.561	495.291	448.561	21.3289	448.561	364.328	448.561	0.52104	448.561	-21.9481	448.561	98.1136
446.686	426.78	446.686	22.8257	446.686	352.861	446.686	-40.0821	446.686	1.50713	446.686	46.6383
444.809	281.138	444.809	5.3693	444.809	340.062	444.809	30.3625	444.809	-11.6067	444.809	58.8458
442.932	306.108	442.932	9.58007	442.932	329.995	442.932	16.8612	442.932	-16.5963	442.932	62.9505
441.055	345.946	441.055	19.2037	441.055	344.31	441.055	3.37544	441.055	19.0098	441.055	21.0689
439.178	243.71	439.178	8.53163	439.178	277.464	439.178	2.08154	439.178	-33.3429	439.178	50.9372
437.299	188.877	437.299	14.0982	437.299	282.356	437.299	-10.0207	437.299	9.00652	437.299	61.8839
435.422	255.759	435.422	7.49446	435.422	214.249	435.422	11.6971	435.422	20.2301	435.422	-5.57845
433.543	68.4681	433.543	3.60092	433.543	232.719	433.543	-4.43665	433.543	15.2225	433.543	25.7119
431.664	117.8	431.664	6.47035	431.664	176.867	431.664	-30.0126	431.664	-8.70815	431.664	24.5787
429.783	76.5946	429.783	7.99077	429.783	164.305	429.783	-10.9717	429.783	2.50262	429.783	27.5323
427.904	16.4931	427.904	16.2685	427.904	153.128	427.904	33.7377	427.904	6.94959	427.904	53.4793
426.023	163.087	426.023	-6.51741	426.023	100.113	426.023	-28.2576	426.023	-8.86721	426.023	-17.7947
424.141	200.266	424.141	-11.7344	424.141	137.618	424.141	-14.5933	424.141	14.4787	424.141	24.4235
422.26	130.784	422.26	0.60439	422.26	106.288	422.26	16.6251	422.26	0.01138	422.26	-12.9932
420.379	-19.6209	420.379	10.2425	420.379	157.33	420.379	-7.49202	420.379	-3.65509	420.379	-26.0639
418.496	60.8078	418.496	3.6897	418.496	95.0364	418.496	-18.0887	418.496	11.5677	418.496	-14.8034
416.613	42.7475	416.613	3.88984	416.613	109.695	416.613	10.4541	416.613	-5.59489	416.613	-46.6781
414.729	43.6158	414.729	4.09543	414.729	44.8095	414.729	-24.3853	414.729	13.6614	414.729	-21.855
412.846	103.824	412.846	-2.43533	412.846	101.337	412.846	12.2657	412.846	8.6356	412.846	4.34042
410.961	80.4722	410.961	15.3066	410.961	79.6887	410.961	11.1737	410.961	7.65385	410.961	-19.3101
409.076	15.3884	409.076	-10.0787	409.076	68.8676	409.076	-16.8542	409.076	24.1893	409.076	33.907
407.191	110.703	407.191	-1.76258	407.191	67.5196	407.191	2.3048	407.191	25.8935	407.191	6.30031
405.305	-0.06668	405.305	-9.60759	405.305	87.7607	405.305	-0.07789	405.305	-3.38597	405.305	-18.5544
403.42	6.40478	403.42	8.14423	403.42	93.2185	403.42	15.0634	403.42	-5.72091	403.42	-1.60997
401.533	29.0866	401.533	4.35328	401.533	74.4781	401.533	-8.82595	401.533	2.71407	401.533	-25.0173
399.646	-53.1854	399.646	15.3775	399.646	73.2857	399.646	-43.4527	399.646	13.8346	399.646	-17.4104
397.758	-99.0203	397.758	0.83604	397.758	78.8629	397.758	-4.02834	397.758	12.8369	397.758	-27.2526
395.869	-27.735	395.869	2.45361	395.869	76.408	395.869	17.9074	395.869	-17.7604	395.869	-15.5176
393.982	-19.6594	393.982	-13.4075	393.982	78.034	393.982	2.19026	393.982	6.80111	393.982	-22.5739
392.092	-61.2559	392.092	-1.01322	392.092	98.5279	392.092	-5.4257	392.092	12.5237	392.092	-24.1942
390.203	-0.61245	390.203	-11.4714	390.203	76.0382	390.203	-37.2172	390.203	0.76439	390.203	-1.56808
388.314	56.0333	388.314	3.62102	388.314	81.831	388.314	-3.11231	388.314	41.4272	388.314	31.8495
386.424	5.23415	386.424	-9.50295	386.424	76.918	386.424	5.47015	386.424	0.10171	386.424	-55.6305
384.533	60.6588	384.533	-2.46048	384.533	53.2483	384.533	8.69816	384.533	0.4403	384.533	4.75816
382.641	-6.07587	382.641	12.6467	382.641	51.1282	382.641	-6.85231	382.641	0.77786	382.641	10.1073
380.75	-27.0624	380.75	21.0419	380.75	58.4595	380.75	25.9661	380.75	17.2266	380.75	-26.1208
378.857	-77.4788	378.857	10.6492	378.857	47.044	378.857	-8.32558	378.857	10.8456	378.857	2.16291
376.965	-44.5771	376.965	-1.07061	376.965	106.818	376.965	-3.65402	376.965	-23.7173	376.965	2.30432
375.072	-63.9342	375.072	-0.69862	375.072	51.2233	375.072	-8.35112	375.072	8.82453	375.072	26.654
373.178	-29.5202	373.178	-4.34036	373.178	11.807	373.178	33.9339	373.178	9.1556	373.178	-29.4347
371.285	-76.8534	371.285	-14.6758	371.285	44.886	371.285	6.48482	371.285	5.46229	371.285	-2.29169
369.391	-180.366	369.391	4.5026	369.391	56.552	369.391	-8.85364	369.391	4.45249	369.391	-39.458
367.496	-0.88794	367.496	-0.44585	367.496	18.6717	367.496	8.01518	367.496	-4.59978	367.496	-5.5013
365.6	110.273	365.6	12.0418	365.6	51.8955	365.6	6.14511	365.6	5.11497	365.6	8.4008
363.705	32.5566	363.705	-6.28179	363.705	53.0063	363.705	17.7013	363.705	12.1452	363.705	45.1311
361.809	63.5033	361.809	-4.49182	361.809	59.5342	361.809	19.9079	361.809	-8.95678	361.809	14.934
359.912	2.14521	359.912	-4.03012	359.912	76.8329	359.912	-18.0313	359.912	-1.92514	359.912	10.259
358.014	-44.3228	358.014	0.46046	358.014	7.15907	358.014	8.34679	358.014	25.1872	358.014	9.67048
356.117	63.2688	356.117	7.63756	356.117	16.5545	356.117	6.63215	356.117	6.77687	356.117	-9.5966
354.219	-59.2231	354.219	-13.2783	354.219	44.7436	354.219	15.659	354.219	-12.9611	354.219	-10.0502
352.32	-46.4007	352.32	-12.7654	352.32	58.2663	352.32	-18.0979	352.32	-24.6609	352.32	-7.76176
350.422	-41.4771	350.422	-17.5903	350.422	35.733	350.422	-0.97754	350.422	2.436	350.422	-17.4458
348.521	-28.3804	348.521	-14.376	348.521	27.9862	348.521	13.4969	348.521	12.1379	348.521	-23.0418
346.621	30.3051	346.621	-3.12866	346.621	-15.7872	346.621	52.0635	346.621	-8.91185	346.621	15.5515
344.721	-60.5922	344.721	-5.23956	344.721	-3.33549	344.721	-10.9344	344.721	-20.593	344.721	-5.95157
342.82	-84.4841	342.82	-1.99104	342.82	10.5143	342.82	-13.7338	342.82	7.82217	342.82	26.076
340.92	-0.00119	340.92	-9.41824	340.92	15.0744	340.92	-24.5112	340.92	10.8434	340.92	22.0879
339.018	23.1741	339.018	-14.1563	339.018	35.7299	339.018	2.15399	339.018	3.18153	339.018	22.184
337.115	79.8811	337.115	-12.2019	337.115	-8.98445	337.115	18.1614	337.115	19.5621	337.115	-31.0607
335.213	11.2354	335.213	-16.9095	335.213	-29.5768	335.213	-31.2149	335.213	10.5737	335.213	18.5862
333.311	5.51967	333.311	-0.24622	333.311	31.3264	333.311	-29.8117	333.311	-5.07986	333.311	56.27
331.406	-5.34244	331.406	4.41473	331.406	-49.1665	331.406	17.0006	331.406	-10.0467	331.406	21.9595
329.502	15.9932	329.502	-2.91851	329.502	7.85575	329.502	-9.54086	329.502	-15.0068	329.502	21.0898
327.598	-93.2038	327.598	-3.56547	327.598	7.57502	327.598	43.9925	327.598	-10.6241	327.598	10.9593
325.693	-3.49268	325.693	10.4694	325.693	-21.9659	325.693	25.5388	325.693	-3.57179	325.693	-4.42484
323.787	-1.59984	323.787	-6.14751	323.787	-11.4252	323.787	3.13943	323.787	3.48272	323.787	-22.387
321.881	60.4569	321.881	6.57824	321.881	21.8419	321.881	35.4348	321.881	-14.7826	321.881	-10.9444
319.975	36.0726	319.975	-8.66815	319.975	24.5232	319.975	9.13107	319.975	-2.38788	319.975	-3.42805
318.068	-0.08877	318.068	-2.5791	318.068	-19.3439	318.068	5.5285	318.068	3.34646	318.068	-26.4764
316.16	-17.3646	316.16	-4.46805	316.16	-11.1726	316.16	36.6006	316.16	-18.8822	316.16	-28.1226
314.254	80.0609	314.254	9.63521	314.254	-25.5647	314.254	15.7719	314.254	13.4954	314.254	30.2195
312.346	157.704	312.346	-2.87522	312.346	2.72554	312.346	-7.661	312.346	-16.6981	312.346	59.3323
310.438	67.845	310.438	20.567	310.438	-20.8214	310.438	3.56345	310.438	-18.9227	310.438	32.6157
308.527	119.3	308.527	-9.20583	308.527	15.5952	308.527	-14.4391	308.527	-7.83326	308.527	28.615
306.617	200.219	306.617	-8.35562	306.617	-3.79401	306.617	-4.45338	306.617	1.92872	306.617	59.2796
304.709	148.324	304.709	15.1155	304.709	3.49984	304.709	16.2093	304.709	-16.233	304.709	60.7464
302.797	7.64757	302.797	8.01296	302.797	-6.40989	302.797	64.8365	302.797	-6.45608	302.797	74.2698
300.887	90.5627	300.887	-7.04754	300.887	2.3714	300.887	12.4643	300.887	3.32461	300.887	74.5686

## Sheet: Figure 2a
Figure 2a
Cell viability (%)		HK-2, pH 6.6				HK-2, pH 7.4
		1st	2nd	3rd	Ave	1st	2nd	3rd	Ave
vehicle		100.1	100.67	99.22	99.9967	97.4978	108.27	94.2325	100
DDP+Ce (uM)	0	44.03	44.11	45.35	44.4967	40.88	35.81	38.46	38.3833
	3.13	41.12	35.92	45.64	40.8933	49.94	47.18	42.61	46.5767
	6.25	37.76	40.77	38.51	39.0133	74.81	43.81	40.09	52.9033
	12.5	38.52	45.7	42.56	42.26	66.33	71.24	67.08	68.2167
	25	38.04	43.23	41.65	40.9733	67.02	71.56	71.46	70.0133
	50	39.71	45.19	46.81	43.9033	74.72	71.95	88.87	78.5133

## Sheet: Figure 2b
Figure 2b
Cell viability (%)		ES-2, pH 6.6				ES-2, pH 7.4
		1st	2nd	3rd	Ave	1st	2nd	3rd	Ave
vehicle		98.87	103.32	97.81	100	101.79	98.48	99.73	100
DDP+Ce (uM)	0	48.52	45.78	48.06	47.4533	53.28	47.95	48.22	49.8167
	3.13	44.5	48.6	44.22	45.7733	52.82	55.84	48.42	52.36
	6.25	43.04	45.22	46.91	45.0567	53.46	53.74	52.59	53.2633
	12.5	41.2	44.71	43.08	42.9967	56.87	53.28	51.82	53.99
	25	49.42	40.74	45.62	45.26	58.12	61.5	57.03	58.8833
	50	48.93	42.8	44.15	45.2933	59.04	59.93	60.15	59.7067

## Sheet: Figure 2c
Figure 2c
Cell viability (%)		HepG2, pH 6.6				HepG2, pH 7.4
		1st	2nd	3rd	Ave	1st	2nd	3rd	Ave
vehicle		102.53	99.41	98.06	100	97.67	97.65	104.68	100
DDP+Ce (uM)	0	49	46.67	47.54	47.7367	48.2	48.62	45.92	47.58
	3.13	42.76	47.63	52.43	47.6067	51.11	50.1	44.5	48.57
	6.25	49.1	44.71	51.29	48.3667	50.61	47.21	49.18	49
	12.5	48.01	46.63	51.8	48.8133	49.23	48.7	50.73	49.5533
	25	49.89	51.53	55.6	52.34	55.21	51.83	47.42	51.4867
	50	54.96	50.85	53.96	53.2567	63.92	65.54	62.9	64.12

## Sheet: Figure 2d
Figure 2d
Cell viability (%)		A549, pH 6.6				A549, pH 7.4
		1st	2nd	3rd	Ave	1st	2nd	3rd	Ave
vehicle		100.66	101.03	98.3	99.9967	100.78	100.14	99.08	100
DDP+Ce (uM)	0	44.44	49.96	50.62	48.34	48.13	53.3	52.01	51.1467
	3.13	44.04	48.22	40.92	44.3933	50.63	53.24	52.54	52.1367
	6.25	44.5	44.74	45.37	44.87	52.64	51.74	53.19	52.5233
	12.5	42.28	45.51	47.34	45.0433	54.66	53.69	55.73	54.6933
	25	45.17	41.33	44.81	43.77	60.72	60.08	62.26	61.02
	50	41.4	50.1	42.78	44.76	73.4	63.06	61.31	65.9233

## Sheet: Figure 2e
Figure 2e
Cell viability (%)		OVCAR8, pH 6.6				OVCAR8, pH 7.4
		1st	2nd	3rd	Ave	1st	2nd	3rd	Ave
vehicle		101.56	101.24	97.2	100	101.34	102.65	96.01	100
DDP+Ce (uM)	0	51.3	48.49	54.03	51.2733	48.54	49.15	45.56	47.75
	3.13	53.1	54.57	49.23	52.3	49.63	55.29	41.77	48.8967
	6.25	51.33	42.38	42.74	45.4833	49.39	51.71	49.53	50.21
	12.5	51.42	44.78	53.66	49.9533	51.7	51.45	50.12	51.09
	25	49.41	49.35	45.63	48.13	65.7	63.19	60.5	63.13
	50	49.21	50.42	52.45	50.6933	72.07	66.98	68.5	69.1833

## Sheet: Figure 2f
Figure 2f
Cell viability (%)		HK-2, pH 6.6				HK-2, pH 7.4
		1st	2nd	3rd	Ave	1st	2nd	3rd	Ave
vehicle		99.95	97.58	102.47	100	101.27	99.05	99.68	100
Taxol+Ce (uM)	0	52.39	45.63	49.71	49.2433	42.56	46.14	43.74	44.1467
	3.13	47.95	44.53	53.62	48.7	55.05	56.95	48.6	53.5333
	6.25	46.27	51.12	43.74	47.0433	51.29	52.57	58.49	54.1167
	12.5	52.97	45.79	44.61	47.79	53.84	51.63	58.4	54.6233
	25	48.09	45.67	48.37	47.3767	67.73	66.19	67.88	67.2667
	50	50.3	45.11	48.05	47.82	67.56	73.08	74.46	71.7

## Sheet: Figure 2g
Figure 2g
Cell viability (%)		ES-2, pH 6.6				ES-2, pH 7.4
		1st	2nd	3rd	Ave	1st	2nd	3rd	Ave
vehicle		95.7	103.45	100.85	100	99.62	98.23	102.15	100
Taxol+Ce (uM)	0	49.6	51.94	49.95	50.4967	48.16	50.19	52.1	50.15
	3.13	55.15	56.21	50.73	54.03	49.15	47.67	49.27	48.6967
	6.25	56.24	48.39	51.42	52.0167	49.49	48.22	49.54	49.0833
	12.5	52.58	48.11	45.95	48.88	55.11	54.74	49.18	53.01
	25	56.12	48.03	48.33	50.8267	55.69	56.97	53.11	55.2567
	50	55.51	47.78	50.42	51.2367	64.86	65.39	60.31	63.52

[truncated: 75 more sheets: Figure 3b, Figure 3c, Figure 3d, Figure 3e, Figure 4b, Figure 4c, Figure 4e, Figure 4g, Figure 4h, Figure 4i, Figure 4j, Figure 4k, Figure 5a, Figure 5b, Figure 5c, Figure 5d, Figure 5f, Figure 5g, Figure 5h, Figure 6b …]
